# Supplementary material for: Chemical Constituents, Antioxidant, and α-Glucosidase Inhibitory Activities of Different Fermented Gynostemma Pentaphyllum Leaves and Untargeted Metabolomic Measurement of the Metabolite Variation
Source: Antioxidants (Basel). 2023 Jul 27;12(8):1505. doi: 10.3390/antiox12081505 (PMC10451285; doi:10.3390/antiox12081505)
Supplement: Supplementary file 1 [file antioxidants-12-01505-s001.zip]

Archive with 3 entries (3 files):
- Supplementary Table S1 .xlsx
- Supplementary Table S2.xlsx
- Supplementary Table S3.xlsx
