# Supplementary material for: Chemical Constituents, Antioxidant, and α-Glucosidase Inhibitory Activities of Different Fermented Gynostemma Pentaphyllum Leaves and Untargeted Metabolomic Measurement of the Metabolite Variation
Source: Antioxidants (Basel). 2023 Jul 27;12(8):1505. doi: 10.3390/antiox12081505 (PMC10451285; doi:10.3390/antiox12081505)
Supplement: Supplementary file 1 [file antioxidants-12-01505-s001.zip › Supplementary Table S1 .xlsx]

## Sheet: Sheet1
The standard curve of flavonoids and phenolics
Number	Wavelength/nm	Compounds	Retention time/min	Standard curve
1	280	Gallic acid	11.507	y = 662.72x + 73.856
				(R² = 0.9995)
2	280	Catechins	22.861	y = 185.86x - 26.949
				(R² = 0.9991)
3	310	Chlorogenic acid	23.043	y = 336.05x - 1.1845
				(R² = 0.9998)
4	280	Epicatechin	27.178	y = 213.05x + 16.625
				(R² = 0.9983)
5	280	Dihydromyricetin	28.767	y = 446.13x + 23.478
				(R² = 0.9994)
6	280	Epicatechin gallate	37.372	y = 413.08x + 89.615
				(R² = 0.9954)
