# Supplementary material for: Chemical Constituents, Antioxidant, and α-Glucosidase Inhibitory Activities of Different Fermented Gynostemma Pentaphyllum Leaves and Untargeted Metabolomic Measurement of the Metabolite Variation
Source: Antioxidants (Basel). 2023 Jul 27;12(8):1505. doi: 10.3390/antiox12081505 (PMC10451285; doi:10.3390/antiox12081505)
Supplement: Supplementary file 1 [file antioxidants-12-01505-s001.zip › Supplementary Table S2.xlsx]

## Sheet: FGP_vs_GP
		Metabolites in positive ion mode
ID	adduct	Name	VIP	Fold change	p-value	m/z	rt(min)	KEGG	Superclass	Class	Subclass	Formula	INCHIKEY	SMILES	FGP1	FGP2	FGP3	GP1	GP2	GP3	QC-1	QC-2	QC-3
POS_3063	[M+H]+	2-(6-Aminopurin-9-yl)-5-(hydroxymethyl)oxolane-3,4-diol	3.13037	0.00920514	1.14534e-06	268.104	1.989		Nucleosides, nucleotides, and analogues	Purine nucleosides		C10H13N5O4	OIRDTQYFTABQOQ-UHFFFAOYSA-N	OCC1OC(N2C=NC=3C(=NC=NC32)N)C(O)C1O	2018.06	4747.53	2502.62	341037	343908	321908	162722	162770	166085
POS_336	[M+H]+	Nicotinamide	1.36087	0.0669214	3.78064e-06	123.054	1.601	C00153	Organoheterocyclic compounds	Pyridines and derivatives	Pyridinecarboxylic acids and derivatives	C6H6N2O	DFPAKSUCGFBDDF-UHFFFAOYSA-N	C1=CN=CC(=C1)C(=N)O	4580.21	4990.25	4007.44	69818.8	68919.5	64154.9	35598.4	36872.2	35614.4
POS_771	[M+H]+	Guanine	1.15568	0.0490729	5.17671e-06	152.054	1.512		Organoheterocyclic compounds	Imidazopyrimidines	Purines and purine derivatives	C5H5N5O	UYTPUPDQBNUYGX-UHFFFAOYSA-N	N=C1N=C(O)C=2N=CNC2N1	965.283	1860.17	4203.54	48552.7	48915.4	45767.9	23783	23785.2	24342.5
POS_3529	[M+H]+	Piperine	1.24218	0.125232	1.05463e-05	286.14	7.596	C03882	Alkaloids and derivatives			C17H19NO3	MXXWOMGUGJBKIW-YPCIICBESA-N	C1CCN(CC1)C(=O)/C=C/C=C/C2=CC=C3C(=C2)OCO3	9735.01	6103.07	6756.79	63261.8	58661.5	58500.9	32021.6	32945.6	32027.5
POS_1645	[M+Na]+	Fructose (Generic Ketohexose)	2.41467	0.294986	1.26903e-05	203.052	0.636		Organic oxygen compounds	Organooxygen compounds	Carbohydrates and carbohydrate conjugates	C6H12O6	LKDRXBCSQODPBY-UHFFFAOYSA-N	C1C(C(C(C(CO)(O)O1)O)O)O	79034.3	88122	87979.3	302180	284457	278269	177698	179929	177716
POS_10431	[M+H]+	(2-Hydroxy-3-octadeca-6,9,12-trienoyloxypropyl) 2-(trimethylazaniumyl)ethyl phosphate	2.42293	0.358752	9.33985e-05	518.323	10.103		Lipids and lipid-like molecules	Glycerophospholipids	Glycerophosphocholines	C26H48NO7P	MRTUWVDDQVMUCR-UHFFFAOYSA-N	CCCCCC=CCC=CCC=CCCCCC(=O)OCC(COP(=O)([O-])OCC[N+](C)(C)C)O	105025	103052	135311	334044	308987	314141	203498	210773	202460
POS_11294	[M+H]+	(all-E)-beta-Cryptoxanthin	1.37033	0.478649	0.000255889	553.297	8.516		Lipids and lipid-like molecules	Prenol lipids	Tetraterpenoids	C40H56O	DMASLKHVQRHNES-FKKUPVFPSA-N		57758.7	59793.5	67316.6	136363	129553	120315	93196.7	93497.5	93200.6
POS_14475	[M+H]+	HexCer 34:2;3O|HexCer 18:2;2O/16:0;O	2.78062	0.775266	0.000684025	714.552	12.84					C40H75NO9	HOMYIYLRRDTKAA-UHFFFAOYSA-N	O=C(NC(COC1OC(CO)C(O)C(O)C1O)C(O)C=CCCC=CCCCCCCCCC)C(O)CCCCCCCCCCCCCC	1.16123e+06	1.16182e+06	1.18742e+06	1.44293e+06	1.55953e+06	1.52564e+06	1.34701e+06	1.34793e+06	1.24444e+06
POS_1048	[M+H]+	9H-Pyrido[3,4-B]indole	1.64392	4.30206	0.000945981	169.074	4.12	C20157	Organoheterocyclic compounds	Indoles and derivatives	Pyridoindoles	C11H8N2	AIFRHYZBTHREPW-UHFFFAOYSA-N	C1=CC2=C(C=C1)NC3=CN=CC=C23	110967	101978	132678	35158	24961.4	20219.6	97264	97111.7	98128.6
POS_3982	[M+H]+	Tretinoin	1.12047	0.0615967	0.0014954	301.214	9.23	C00777	Lipids and lipid-like molecules	Prenol lipids	Retinoids	C20H28O2	SHGAZHPCJJPHSC-YCNIQYBTSA-N	C/C(=C\C=C\C(=C\C(=O)O)\C)/C=C/C1=C(C)CCCC1(C)C	2279.08	3456.38	2847.76	55544.5	47606.5	36194.6	23464.7	23466.9	24116.8
POS_14208	[M+H]+	HexCer 34:3;2O|HexCer 18:2;2O/16:1	4.79036	0.771432	0.00188211	696.541	12.841					C40H73NO8	MADQKKUXEXEXCR-UHFFFAOYSA-N	O=C(NC(COC1OC(CO)C(O)C(O)C1O)C(O)C=CCCC=CCCCCCCCCC)CCCCCCCC=CCCCCCC	3.20565e+06	3.23384e+06	3.49974e+06	4.4797e+06	4.25121e+06	4.15323e+06	3.62954e+06	3.63052e+06	3.71753e+06
POS_10812	[M+H]+	Cer 34:3;2O|Cer 18:2;2O/16:1	3.02614	0.797939	0.00208733	534.485	12.841					C34H63NO3	VHPCEGFOAKXVAQ-UHFFFAOYSA-N	O=C(NC(CO)C(O)C=CCCC=CCCCCCCCCC)CCCCCCCC=CCCCCCC	1.53572e+06	1.53338e+06	1.68783e+06	2.03534e+06	1.96969e+06	1.95649e+06	1.6894e+06	1.68986e+06	1.80143e+06
POS_4356	[M+H]+	1,4a-Dimethyl-9-oxo-7-propan-2-yl-3,4,10,10a-tetrahydro-2H-phenanthrene-1-carboxylic acid	1.82876	0.215984	0.00246443	315.195	9.098		Lipids and lipid-like molecules	Prenol lipids	Diterpenoids	C20H26O3	MSWJSDLNPCSSNW-UHFFFAOYSA-N	O=C(O)C1(C)CCCC2(C3=CC=C(C=C3C(=O)CC12)C(C)C)C	47285.1	21671.3	26562.3	172580	149356	120313	90333.2	90336.3	92190
POS_12236	[M+Na]+	Deoxykhivorin	2.27555	0.674412	0.00432356	593.273	11.496		Organoheterocyclic compounds	Naphthopyrans		C32H42O9	SUQFMFHTLHMZNM-SLBLICBISA-N		379960	358694	464693	608192	582176	593923	460510	469595	460197
POS_3896	[M-H2O+H]+	1,2,3,4,4a,9,10,10a-Octahydro-9-hydroxy-1,4a-dimethyl-7-(1-methylethyl)-, (1S,9R)-1-phenanthrenecarboxylic acid,	1.6652	0.0323079	0.0062324	299.2	9.575		Lipids and lipid-like molecules	Prenol lipids	Diterpenoids	C20H28O3	GPFVBJYXFRIOFB-FQVATPOOSA-N	CC(C)C1=CC=C2C(=C1)[C@@H](CC3[C@]2(C)CCC[C@]3(C)C(=O)O)O	3029.87	2863.89	3840.41	129214	106052	66027.1	44646.7	44557.8	47382
POS_10832	[M+Na]+	3-Deoxo-3-beta-Acetoxydeoxydihydrogedunin	3.01834	0.69566	0.0078607	535.268	12.006		Organoheterocyclic compounds	Naphthopyrans		C30H40O7	HNFPPWVGLWDXQQ-UDYWQXAESA-N	O=C1OC(C2=COC=C2)C3(C(=C1)C4(C)C(OC(=O)C)CC5C(C)(C)C(OC(=O)C)CCC5(C)C4CC3)C	741112	705674	925576	1.12217e+06	1.16974e+06	1.11832e+06	886363	865761	927567
POS_4414	[M+H]+	12-Oxopimara-9(11),15-dien-18-oic acid	1.29929	0.476051	0.00872835	317.207	9.432		Lipids and lipid-like molecules	Prenol lipids	Diterpenoids	C20H28O3	VNOMXNULTAUIDL-UHFFFAOYSA-N	O=C(O)C1(C)CCCC2(C3=CC(=O)C(C=C)(C)CC3CCC12)C	46068.2	42625.3	77536.1	126894	116976	105314	81799.3	83574.8	83099.2
POS_5659	[M+H]+	[4,6-diethyl-6-(4-ethyl-2-methyloctyl)-3H-1,2-dioxin-3-yl]acetic acid	1.11633	0.654536	0.00908515	355.282	10.916					C21H38O4	PGURXSLSPSOJSS-ZHOBMISMNA-N	O=C(O)CC1OOC(C=C1CC)(CC)CC(C)CC(CC)CCCC	77911.7	84160.2	108531	143790	138688	130948	105294	105305	109487
POS_2987	[M+H-H2O]+	5-dodecyl-4-hydroxy-4-methylcyclopent-2-en-1-one	1.00557	0.630785	0.0128031	263.235	10.915					C18H32O2	HWMQXCKSSOGAEL-PWQNQZOANA-N	O=C1C=CC(O)(C)C1CCCCCCCCCCCC	58587.2	59163.7	80404.4	115242	96886.5	102012	82003.8	82004.7	85608.8
POS_306	[M+H]+	Indoline	1.70442	0.609491	0.0128817	120.079	1.891		Organoheterocyclic compounds	Indoles and derivatives	Indolines	C8H9N	LPAGFVYQRIESJQ-UHFFFAOYSA-N	C1=CC2=C(C=C1)NCC2	145099	144364	218730	288516	277417	267865	200717	200722	210433
POS_7897	[M+H]+	17(21)-Hopen-6-one	1.44393	0.73532	0.0176107	425.376	13.109		Lipids and lipid-like molecules	Prenol lipids	Hopanoids	C30H48O	OZFAGHUNGAZEMO-VKNUIDEPSA-N	CC(C)C1=C2CC[C@]3(C)[C@H](CC[C@@H]4[C@@]5(C)CCCC(C)(C)C5C(=O)C[C@]43C)[C@@]2(C)CC1	232719	188167	234096	317257	271644	301843	262339	262397	267849
POS_14132	[M+H]+	Rumensin	1.19202	0.727325	0.0243272	693.415	8.873		Organic oxygen compounds	Organooxygen compounds	Ethers	C36H61NaO11	XOIQMTLWECTKJL-PDHYURILSA-M		143285	130898	169567	224888	190363	194862	165541	165576	168507
POS_15859	[M+H]+	PC 38:5|PC 20:2_18:3	1.0884	0.761111	0.0272815	808.591	13.287					C46H82NO8P	ZWBUMNLEWHYPRH-UHFFFAOYSA-N	O=C(OCC(OC(=O)CCCCCCCC=CCC=CCC=CCC)COP(=O)([O-])OCC[N+](C)(C)C)CCCCCCCCCC=CCC=CCCCCC	172644	128781	160427	194410	199331	213072	170381	172471	170754
POS_707	[M+H]+	Phthalic anhydride	1.08657	0.856082	0.0495939	149.021	11.648					C8H4O3	LGRFSURHDFAFJT-UHFFFAOYSA-N	C1=CC2=C(C=C1)C(=O)OC2=O	318042	290107	344426	351916	390110	370688	495735	496731	509979
POS_5801	[M+NH4]+	beta-Gentiobiose	1.08472	0.742339	0.053378	360.149	0.659		Organic oxygen compounds	Organooxygen compounds	Carbohydrates and carbohydrate conjugates	C12H22O11	DLRVVLDZNNYCBX-CQUJWQHSSA-N	OCC1OC(OCC2OC(O)C(O)C(O)C2O)C(O)C(O)C1O	127037	122541	152105	151738	198130	191236	150570	150606	151772
POS_6945	[M+H-H2O]+	alpha-Spinasterol	2.39557	0.882181	0.0672065	395.365	12.642		Lipids and lipid-like molecules	Steroids and steroid derivatives	Stigmastanes and derivatives		JZVFJDZBLUFKCA-FXIAWGAOSA-N	CC[C@H](/C=C/[C@@H](C)[C@H]1CC[C@@H]2[C@@]1(CC[C@H]3C2=CC[C@@H]4[C@@]3(CC[C@@H](C4)O)C)C)C(C)C	2.10481e+06	2.22341e+06	2.47763e+06	2.67179e+06	2.49981e+06	2.54321e+06	2.38622e+06	2.38636e+06	2.52248e+06
POS_2247	[M+H]+	N,N-Dimethyldodecylamine N-oxide	2.00479	1.50303	0.0747377	230.247	8.463		Organic nitrogen compounds	Organonitrogen compounds	Aminoxides	C14H31NO	SYELZBGXAIXKHU-UHFFFAOYSA-N	CCCCCCCCCCCCN(=O)(C)C	300379	418640	459865	307796	214205	262338	290496	290499	296691
POS_10569	[M+Na]+	4-[(E)-3-[(2R,3R,4S,5S,6R)-3-[(2S,3R,4R)-3,4-Dihydroxy-4-(hydroxymethyl)oxolan-2-yl]oxy-4,5-dihydroxy-6-(hydroxymethyl)oxan-2-yl]oxybut-1-enyl]-3,5,5-trimethylcyclohex-2-en-1-one	1.1476	0.773569	0.0812463	525.229	4.914		Lipids and lipid-like molecules	Fatty Acyls	Fatty acyl glycosides	C24H38O11	IDPRQTHSAHGSDW-BTOUMFIXSA-N	O=C1C=C(C)C(C=CC(OC2OC(CO)C(O)C(O)C2OC3OCC(O)(CO)C3O)C)C(C)(C)C1	157012	166679	229734	230076	246463	238879	195654	195699	198908
POS_2884	[M+H]+	1-Tetradecanamine, N,N-dimethyl-, N-oxide	1.47369	1.70024	0.0981522	258.278	9.53		Organic nitrogen compounds	Organonitrogen compounds	Aminoxides	C16H35NO	ONHFWHCMZAJCFB-UHFFFAOYSA-N	CCCCCCCCCCCCCCN(=O)(C)C	139723	168849	214071	149314	61828	96251.4	101073	104017	101074
POS_806	[M-2H2O+H]+	10-Hydroxydecanoic acid	0.495115	0.983642	0.964202	153.127	5.326	C02774	Organic acids and derivatives	Hydroxy acids and derivatives	Medium-chain hydroxy acids and derivatives	C10H20O3	YJCJVMMDTBEITC-UHFFFAOYSA-N	C(CCCCC(=O)O)CCCCO	20048.8	45509.7	62369.2	50414.9	52869.3	26770.9	23360	21038.4	23363
POS_8090	[M+ACN+H]+	[1,14-Dihydroxy-8-(hydroxymethyl)-4,12,12,15-tetramethyl-5-oxo-13-tetracyclo[8.5.0.02,6.011,13]pentadeca-3,8-dienyl] acetate	2.10933	0.77506	0.582245	432.236	7.993		Lipids and lipid-like molecules	Prenol lipids	Diterpenoids	C22H30O6	WZYGIALDVOKLLL-UHFFFAOYSA-N	CC1=CC2C(CC(=CC3C4C(C)(C)C4(C(C(C)C23O)O)OC(=O)C)CO)C1=O	454555	541340	511355	428511	383380	1.1328e+06	589650	593821	579259
POS_8553	[M+Na]+	11-Hydroxytephrosin	0.394633	0.69753	0.145741	449.122	2.392		Phenylpropanoids and polyketides	Isoflavonoids	Rotenoids	C23H22O8	OFLCPNIRDVOOEZ-WZONZLPQSA-N	CC1(C)C=CC2=C3C(=C(C=C2O1)O)C(=O)[C@]4(C5=C(C=C(C(=C5)OC)OC)OC[C@H]4O3)O	15622.3	15398.1	19038.4	31562.1	20717.5	19486.3	18401.4	16581.5	18413.5
POS_3771	[M+H]+	11-(Phenylcarbonyl)-7,11-diazatricyclo[7.3.1.0<2,7>]trideca-2,4-dien-6-one	0.127888	0.936335	0.485493	295.147	5.619		Organoheterocyclic compounds	Piperidines	N-acylpiperidines	C18H18N2O2	HODDQHCNQOBZKP-UHFFFAOYSA-N	C1=CC=C(C=C1)C(=O)N2CC3CC(C2)C4=CC=CC(=O)N4C3	12214.3	10087.6	13702.7	13103.9	12839.4	12509.4	11533	13260	11214.3
POS_5038	[M+H-H2O]+	12,19,20-Trihydroxy-14-methylenegeranylnerol	1.06431	0.894606	0.355789	337.271	13.061					C21H38O4	GNDMMQFAFXCKOZ-HQNHMHSFNA-N	OCC=C(CO)CCCC(CO)CCC=C(C)C(O)CC(=C)C(C)C	363059	376002	501300	488311	463200	434977	375431	375451	398662
POS_5958	[M+Na]+	12-Hydroxy-13-(hydroxymethyl)-3,5,7-trimethyl-2,4-tetradecadienedioic acid	0.871958	0.73935	0.0438881	365.19	6.088		Lipids and lipid-like molecules	Fatty Acyls	Fatty acids and conjugates	C18H30O6	QFZISQBFEIXWDM-UTLPMFLDSA-N	CC(CCCCC(C(CO)C(=O)O)O)C/C(=C/C(=C/C(=O)O)/C)/C	78058.8	77376.9	106076	126663	116672	110371	94715.4	96392.3	94726.3
POS_1768	[M-H2O+H]+	12-Hydroxyjasmonic acid	0.836489	0.908291	0.387013	209.116	3.736		Lipids and lipid-like molecules	Fatty Acyls	Lineolic acids and derivatives	C12H18O4	RZGFUGXQKMEMOO-BSANDHCLSA-N	C(=C/C[C@@H]1[C@H](CCC1=O)CC(=O)O)/CCO	279302	273331	371074	349312	334379	333281	293387	293412	296902
POS_549	[M+H]+	1-(3-Aminophenyl)ethanone	0.110888	0.892553	0.0194096	136.076	3.559		Organic oxygen compounds	Organooxygen compounds	Carbonyl compounds	C8H9NO	CKQHAYFOPRIUOM-UHFFFAOYSA-N	CC(=O)C1=CC=CC(=C1)N	7748.18	8055.96	7864.74	9182.88	8390.88	8944.42	8383.35	8986.79	8383.57
POS_1844	[M+H]+	1,3-Diphenylguanidine	0.350946	1.19869	0.103634	212.118	4.046		Benzenoids	Benzene and substituted derivatives		C13H13N3	OWRCNXZUPFZXOS-UHFFFAOYSA-N	C1=CC=C(C=C1)NC(=N)NC2=CC=CC=C2	21896.4	20672.7	26473.7	20042.3	18653	18903.2	20129.4	20815.1	20131.8
POS_8030	[M+H-H2O]+	13'-Hydroxy-alpha-tocopherol	2.72143	0.860199	0.384947	429.371	12.577					C29H50O3	URYLCCKXLNXSRS-XIRVVSDESA-N	OC=1C(=C(C=2OC(C)(CCC2C1C)CCCC(C)CCCC(C)CCCC(C)CO)C)C	2.00403e+06	1.85902e+06	3.07375e+06	2.77664e+06	2.64302e+06	2.64451e+06	2.24588e+06	2.24603e+06	2.27228e+06
POS_7477	[M+K]+	1-[4-[2-(7-Methoxy-1,3-benzodioxol-5-yl)ethyl]phenoxy]-3-methylbutane-2,3-diol	0.340147	0.800068	0.0510572	413.138	2.591		Phenylpropanoids and polyketides	Stilbenes		C21H26O6	CAXDNOAMAQQQMX-UHFFFAOYSA-N	CC(C)(C(COC1=CC=C(CCC2=CC3=C(C(=C2)OC)OCO3)C=C1)O)O	17863.3	19061.2	23690.8	26146	24842.3	24774.2	19288.2	19311.6	20021.7
POS_244	[M+H]+	1,4-Cyclohexanedione	0.317023	0.660169	0.4528	113.059	2.306		Organic oxygen compounds	Organooxygen compounds	Carbonyl compounds	C6H8O2	DCZFGQYXRKMVFG-UHFFFAOYSA-N	O=C1CCC(=O)CC1	9113.35	5288.12	12953.3	24140.9	9673.77	7621.31	10522.3	10522.5	12999.5
POS_14266	[M+Na]+	15-(2-Amino-2-oxoethyl)-10,11,23-trihydroxy-18-[(3-methyl-2-oxopentanoyl)amino]-9,14,17-trioxo-N-[(1Z)-1-propen-1-yl]-8,13,16-triazatetracyclo[18.3.1.0~2,7~.0~6,10~]tetracosa-1(24),2,4,6,20,22-hexaene-12-carboxamide	0.0846966	1.01855	0.941875	701.246	2.141		Organic acids and derivatives	Carboxylic acids and derivatives	Amino acids, peptides, and analogues	C33H38N6O10	ZIAXNZCTODBCKW-WCIBSUBMSA-N	O=C(NC1C(O)=NC(C(O)=NC(C(O)=NC=CC)C(O)C2(O)C(=O)NC3=C(C=CC=C32)C4=CC(=CC=C4O)C1)CC(=N)O)C(=O)C(C)CC	4753.35	4494.64	8639.38	5755.47	5211.65	6594.44	4488	4391.2	5139.82
POS_5398	[M+NH4]+	(15Z)-9,12,13-Trihydroxy-15-octadecenoic acid	0.285733	0.750473	0.10303	348.272	7.092		Lipids and lipid-like molecules	Fatty Acyls	Fatty acids and conjugates	C18H34O5	DNWUYCUUEGGVPR-CLTKARDFSA-N	O=C(O)CCCCCCCC(O)CCC(O)C(O)CC=CCC	10004.7	9552.07	14217.9	16530.1	13183.5	15290.8	10616	9156.37	12331.1
POS_12736	[M+Na]+	1,7-Bis(4-hydroxyphenyl)-3-heptanyl 6-O-[(2S,3R,4R)-3,4-dihydroxy-4-(hydroxymethyl)tetrahydro-2-furanyl]-beta-D-glucopyranoside	0.16992	0.897799	0.695644	617.254	6.216		Phenylpropanoids and polyketides	Diarylheptanoids	Linear diarylheptanoids	C30H42O12	JLMGCBFIPZDHLZ-JKHMXVTDSA-N	OC1=CC=C(C=C1)CCCCC(OC2OC(COC3OCC(O)(CO)C3O)C(O)C(O)C2O)CCC4=CC=C(O)C=C4	9051.67	6911.38	16274.8	10685.3	12867.6	12354.6	17082.8	17115.9	14514.5
POS_9300	[M+H]+	17-[(E)-3,6-dihydroxy-6-methylhept-4-en-2-yl]-3-hydroxy-4,4,9,13,14-pentamethyl-1,2,3,8,10,11,12,15,16,17-decahydrocyclopenta[a]phenanthren-7-one	0.56498	0.896272	0.437972	473.36	8.382		Lipids and lipid-like molecules	Steroids and steroid derivatives	Cucurbitacins	C30H48O4	MMQUESDXUKYFEN-OUKQBFOZSA-N	CC(C1CCC2(C)C3C(=O)C=C4C(CCC(C4(C)C)O)C3(C)CCC12C)C(/C=C/C(C)(C)O)O	112454	127691	172567	159036	145517	155924	134603	158848	134676
POS_3283	[M+H]+	1,8-dimethyl-6-oxo-7-(propan-2-ylidene)-2,3,4,8-tetrahydro-1H-naphthalen-2-ylacetate	0.787505	1.10631	0.476877	277.18	8.601					C17H24O3	RIMSRWLZAHVEPH-FHXDREJJNA-N	O=C1C=C2CCC(OC(=O)C)C(C)C2(C)CC1=C(C)C	534597	377324	378261	396464	375122	394619	379510	382580	379997
POS_2942	[M+H]+	1,9-Heptadecadiene-4,6-diyne-3,8-diol	0.207424	0.820551	0.313245	261.181	7.598		Lipids and lipid-like molecules	Fatty Acyls	Fatty alcohols	C17H24O2	QWCNQXNAFCBLLV-RCQSYPNMSA-N	OC(C#CC#CC(O)C=CCCCCCCC)C=C	5916.55	9462.95	11705.6	11391.5	11219.8	10397.1	11400.4	10013.1	11404.1
POS_862	[M+H]+	1-Acetylproline	0.230769	1.03412	0.411456	158.09	0.741		Organic acids and derivatives	Carboxylic acids and derivatives	Amino acids, peptides, and analogues	C7H11NO3	GNMSLDIYJOSUSW-UHFFFAOYSA-N	CC(=O)N1CCCC1C(=O)O	42102.3	38511.7	41172.5	38771.6	37835.5	41161	40549.1	40554.1	39146.2
POS_1643	[M+H]+	1-Decanamine, N,N-dimethyl-, N-oxide	0.789457	1.63528	0.0339104	202.215	7.13		Organic nitrogen compounds	Organonitrogen compounds	Aminoxides	C12H27NO	ZRKZFNZPJKEWPC-UHFFFAOYSA-N	CCCCCCCCCCN(=O)(C)C	40982.1	53103.4	60659	36579.6	27462	30587.1	37049	35969.7	39019.9
POS_3493	[M-H2O+H]+	1-Deoxymethylsphinganine	0.885777	0.900208	0.56161	284.293	11.568		Organic nitrogen compounds	Organonitrogen compounds	Amines	C17H37NO	UGVBFHUWZNNKIK-QGZVFWFLSA-N	CCCCCCCCCCCCCCC[C@H](CN)O	544363	491056	353102	523919	409523	609001	674999	682399	675019
POS_10239	[M+H]+	1-Heptadecanoyl-sn-glycero-3-phosphocholine	0.254793	0.84898	0.194395	510.355	11.096	C04230	Lipids and lipid-like molecules	Glycerophospholipids	Glycerophosphocholines	C25H52NO7P	SRRQPVVYXBTRQK-XMMPIXPASA-N	CCCCCCCCCCCCCCCCC(=O)OC[C@H](COP(=O)([O-])OCC[N+](C)(C)C)O	15283.4	13957	20074.3	19829	19370.2	18887.8	17146.1	17154.2	18511.8
POS_8725	[M+H]+	1-Hexadecanoyl-sn-glycero-3-phosphoethanolamine	0.261937	0.738899	0.106409	454.277	10.653		Lipids and lipid-like molecules	Glycerophospholipids	Glycerophosphoethanolamines	C21H44NO7P	YVYMBNSKXOXSKW-HXUWFJFHSA-N	CCCCCCCCCCCCCCCC(=O)OC[C@H](COP(=O)(O)OCCN)O	8186.86	9438.16	8005.34	9277.24	11358	14052	13891	14250.4	13583.8
POS_139	[M+H]+	1-Methyl-2-pyrrolidinone	0.512938	2.57893	0.0537189	100.073	1.896		Organoheterocyclic compounds	Pyrrolidines	N-alkylpyrrolidines	C5H9NO	SECXISVLQFMRJM-UHFFFAOYSA-N	CN1CCCC1=O	8228.01	18827.2	17680.2	5716.53	6356.62	5273.36	6079.6	9045.17	6099.48
POS_3858	[M+H]+	1-Methylguanosine	0.360233	0.396515	0.0183281	298.114	1.706	C04545	Nucleosides, nucleotides, and analogues	Purine nucleosides		C11H15N5O5	UTAIYTHAJQNQDW-KQYNXXCUSA-N	O=C1C=2N=CN(C2NC(=N)N1C)C3OC(CO)C(O)C3O	4853.26	4887.3	782.985	8794.37	9323.23	8422.49	6696	6112.12	7587.94
POS_14338	[M+Na]+	1-O-[(2alpha,3beta,5xi,6beta,9xi,18xi,19alpha)-2,3,6,19,23-pentahydroxy-28-oxoolean-12-en-28-yl]-beta-D-glucopyranose	0.200898	0.990441	0.880604	705.394	11.216		Lipids and lipid-like molecules	Prenol lipids	Triterpenoids	C36H58O12	BBPOLSMDPRNEHZ-VDWCOSHKSA-N	O=C(OC1OC(CO)C(O)C(O)C1O)C23CCC(C)(C)C(O)C3C4=CCC5C6(C)CC(O)C(O)C(C)(CO)C6C(O)CC5(C)C4(C)CC2	49564.7	42331.2	51093.5	49553.8	48566.3	46249.2	43097.3	28417.9	43349.5
POS_9543	[M+H]+	1-Pentadecanoyl-sn-glycero-3-phosphocholine	0.250139	0.763528	0.260427	482.322	10.441	C04230	Lipids and lipid-like molecules	Glycerophospholipids	Glycerophosphocholines	C23H48NO7P	RJZVWDTYEWCUAR-JOCHJYFZSA-N	CCCCCCCCCCCCCCC(=O)OC[C@H](COP(=O)([O-])OCC[N+](C)(C)C)O	10408.8	6426.16	9654.56	14929.1	9547.46	10217	10676.1	9896.53	10684.7
POS_9651	[M+Na]+	(1R,2S,4R,5R)-5-Hydroxy-1,7,7-trimethylbicyclo[2.2.1]hept-2-yl 6-O-[(2R,3R,4R)-tetrahydro-3,4-dihydroxy-4-(hydroxymethyl)-2-furanyl]-beta-D-glucopyranoside	0.149224	0.955424	0.752271	487.209	4.431		Lipids and lipid-like molecules	Prenol lipids	Terpene glycosides	C21H36O11	BVEVSYQMQABMQM-UHFFFAOYSA-N	CC1(C)C2CC(C1(C)CC2O)OC3C(C(C(C(COC4C(C(CO)(CO4)O)O)O3)O)O)O	14112.9	12356.7	19332.6	15648.5	15887.5	16403.1	15303.5	13940.3	15316.6
POS_804	[M+H]+	(1R,4S)-(-)-Fenchone	0.499736	0.984212	0.868067	153.126	4.042	C09859	Lipids and lipid-like molecules	Prenol lipids	Monoterpenoids		LHXDLQBQYFFVNW-OIBJUYFYSA-N	C[C@@]12CC[C@@H](C1)C(C2=O)(C)C	108889	109365	139006	120610	128364	114017	116689	116466	116316
POS_834	[M+H]+	(1R,7S,8R)-N-Methyl-2-oxa-6-azatricyclo[4.2.1.03,7]nonan-8-amine	0.306989	1.21372	0.297087	155.116	0.823		Alkaloids and derivatives	Loline alkaloids and derivatives		C8H14N2O	OPMNROCQHKJDAQ-KTUCCBJNSA-N	CN[C@H]1[C@H]2CN3CCC([C@H]13)O2	25736.3	17869.7	30074.9	21169.7	19357.4	20179.8	24281	18677.8	25173
POS_7568	[M+Na]+	(1S,2R,4aR,8aR)-1-Acetoxy-7-isopropylidene-1,4a-dimethyl-6-oxodecahydro-2-naphthalenyl 2,3-dimethyl-2-oxiranecarboxylate	1.22236	0.725853	0.590759	415.21	8.776		Lipids and lipid-like molecules	Prenol lipids	Sesquiterpenoids	C22H32O6	APZBLWQCTHVAMR-XRZTVBGOSA-N	CC(=C1C[C@@H]2[C@](C)(CC[C@H]([C@@]2(C)OC(=O)C)OC(=O)C3(C)C(C)O3)CC1=O)C	123750	118831	133722	97540.2	86118.9	334769	130341	130348	134363
POS_12946	[M+Na]+	[(1S,4As,6S,7R,7aS)-6-acetyloxy-4-[[(2R,3R,4S,5S,6R)-3-acetyloxy-4,5-dihydroxy-6-(hydroxymethyl)oxan-2-yl]oxymethyl]-7-(acetyloxymethyl)-7-hydroxy-4a,5,6,7a-tetrahydro-1H-cyclopenta[c]pyran-1-yl] 3-methylbutanoate	0.153963	0.879042	0.254601	627.237	4.943		Lipids and lipid-like molecules	Prenol lipids	Terpene glycosides	C27H40O15	CPMZLIRNESDGDD-RTKYVFNWSA-N	O=C(OCC1(O)C(OC(=O)C)CC2C(=COC(OC(=O)CC(C)C)C21)COC3OC(CO)C(O)C(O)C3OC(=O)C)C	7424.93	7637.32	9698.35	10250.8	9197.93	8718.99	8089.59	8020.91	8909.91
POS_805	[M+H]+	(1S,4R)-(+)-Fenchone	0.192558	0.983687	0.844473	153.126	3.912		Lipids and lipid-like molecules	Prenol lipids	Monoterpenoids		LHXDLQBQYFFVNW-XCBNKYQSSA-N	C[C@]12CC[C@H](C1)C(C2=O)(C)C	32723.2	29089.4	38085.8	34261.4	33115.1	34178.6	31948.4	30201.1	31948.3
POS_10553	[M+H]+	1-Stearoyl-sn-glycero-3-phosphocholine	0.283598	0.827853	0.0884172	524.367	11.231	C04230	Lipids and lipid-like molecules	Glycerophospholipids	Glycerophosphocholines	C26H54NO7P	IHNKQIMGVNPMTC-RUZDIDTESA-N		15458.6	15411.3	20099.2	20470.4	20107.7	20989.6	17865	18424.8	17668.6
POS_8361	[M+H]+	22-Hydoxy-2-hopen-1-one	0.785584	0.924923	0.592001	441.371	10.606		Lipids and lipid-like molecules	Prenol lipids	Hopanoids	C30H48O2	YLKHZBZGHNOEES-LISTXKHRSA-N	CC1(C)C=CC(=O)[C@@]2(C)C1CC[C@]3(C)[C@@H]2CC[C@@H]4[C@@]5(C)CC[C@@H]([C@@H]5CC[C@]43C)C(C)(C)O	267544	265557	394984	345542	328625	329252	285423	285427	297142
POS_7424	[M+Na]+	2-[(2Z)-5-(Hexopyranosyloxy)-2-penten-1-yl]-3-oxo-, (1R,2R)-cyclopentaneacetic acid	1.77104	0.693865	0.119394	411.161	3.475		Lipids and lipid-like molecules	Fatty Acyls	Fatty acyl glycosides	C18H28O9	JFDNMLUPLXZXGV-YAYCWVCRSA-N		237471	227366	426133	446008	439520	398539	313266	313271	310673
POS_1864	[M+H]+	2,3-Dihydroxy-1-(4-hydroxy-3-methoxyphenyl)-1-propanone	0.119065	0.916584	0.421366	213.074	2.478		Organic oxygen compounds	Organooxygen compounds	Carbonyl compounds	C10H12O5	UTXNRISXYKZJTH-UHFFFAOYSA-N	COC1=CC(=CC=C1O)C(=O)C(CO)O	7792.66	6524.02	9090.16	9047.29	8409.97	8079.78	7513.9	7906.3	7516.06
POS_3512	[M-H2O+H]+	2,3-Dihydroxypropyl tetradecanoate	0.626983	0.971467	0.890023	285.241	10.535		Lipids and lipid-like molecules	Glycerolipids	Monoradylglycerols	C17H34O4	DCBSHORRWZKAKO-UHFFFAOYSA-N	CCCCCCCCCCCCCC(=O)OCC(CO)O	267109	198718	280101	338974	197333	231531	185659	185700	189663
POS_7599	[M+H]+	2,3-dimethyl-5-(3,7,11,15-tetramethylhexadec-2-en-1-yl)cyclohexa-2,5-diene-1,4-dione	0.246678	0.874026	0.295668	415.355	13.255					C28H46O2	ZPVFWTSVFVOTQH-HRDITHNBNA-N	O=C1C=C(C(=O)C(=C1C)C)CC=C(C)CCCC(C)CCCC(C)CCCC(C)C	24018.5	22303.9	30660.4	32185.3	26233.4	29659.7	25012.8	26170.4	25018.5
POS_11482	[M+Na]+	2-[4-[4-[Hydroxy-(4-hydroxy-3-methoxyphenyl)methyl]-3-(hydroxymethyl)oxolan-2-yl]-2-methoxyphenoxy]-6-(hydroxymethyl)oxane-3,4,5-triol	0.235986	0.89169	0.390133	561.191	4.544		Lignans, neolignans and related compounds	Lignan glycosides		C26H34O12	AWTYKUNFPBFFHC-UHFFFAOYSA-N		15646.6	18216.9	23838.6	21429.6	21335.7	21945.6	19038.2	18570.1	19038.4
POS_4304	[M-H2O+H]+	2,4-Dihydroxyheptadecyl acetate	0.958182	0.841737	0.029997	313.272	13.838		Lipids and lipid-like molecules	Fatty Acyls	Fatty alcohols	C19H38O4	ZBVKFVTUHVIICH-UHFFFAOYSA-N		215901	198104	239088	264911	252291	258685	225033	225652	227754
POS_16047	[M+Na]+	(24Z)-26-(Hexopyranosyloxy)-1,21-dihydroxy-9,19-cyclolanost-24-en-3-yl hexopyranoside	0.327702	0.931851	0.301178	821.465	8.666		Lipids and lipid-like molecules	Steroids and steroid derivatives	Steroidal glycosides	C42H70O14	ZTYDPVHKIPHQAR-YXSASFKJSA-N	OCC1OC(OCC(=CCCC(CO)C2CCC3(C)C4CCC5C(C)(C)C(OC6OC(CO)C(O)C(O)C6O)CC(O)C75CC47CCC23C)C)C(O)C(O)C1O	55163.1	54507.4	65525.8	63404.4	62830.9	61773.6	59094.3	59100.7	59636
POS_5571	[M+Na]+	(2,6,6-Trimethyl-4-oxo-2-cyclohexen-1-yl)methyl beta-D-glucopyranoside	0.740006	0.770922	0.0121213	353.156	4.865		Organic oxygen compounds	Organooxygen compounds	Carbohydrates and carbohydrate conjugates	C16H26O7	FOONTNRMWNJWCL-ZSABPLCXSA-N	CC1=CC(=O)CC(C)(C)C1CO[C@H]2[C@@H]([C@H]([C@@H]([C@@H](CO)O2)O)O)O	72713.9	65142.9	81598.1	97868.1	92865.4	93932.1	77405.6	77825.4	77611.8
POS_7499	[M+Na]+	2-Acetoxy-4-pentadecylbenzoic acid	0.621296	1.119	0.230863	413.265	11.648		Benzenoids	Benzene and substituted derivatives	Benzoic acids and derivatives	C24H38O4	FMPIFABORGZGFA-UHFFFAOYSA-N	CCCCCCCCCCCCCCCC1=CC=C(C(=C1)OC(=O)C)C(=O)O	153218	142415	130007	116484	120627	143263	146193	144974	149957
POS_4375	[M+H]+	2-Aminooctadec-8-ene-1,3,4-triol	0.437253	1.2114	0.0568999	316.277	9.661		Organic nitrogen compounds	Organonitrogen compounds	Amines	C18H37NO3	CQKNELOTFUSOTP-UHFFFAOYSA-N	CCCCCCCCCC=CCCCC(C(C(CO)N)O)O	31792.8	30526	35779.8	29896.1	25784	25299.3	27964.6	29394.4	27986.4
POS_4445	[M+H]+	2-Aminooctadecane-1,3,4-triol	0.343984	1.70517	0.612679	318.298	8.108		Organic nitrogen compounds	Organonitrogen compounds	Amines	C18H39NO3	AERBNCYCJBRYDG-UHFFFAOYSA-N	CCCCCCCCCCCCCCC(C(C(CO)N)O)O	382.223	22624.3	14800.6	21236.9	418.681	516.33	9497	9443.98	9796.69
POS_212	[M+H]+	2-Aminophenol	0.258504	1.10741	0.523134	110.058	1.174		Benzenoids	Benzene and substituted derivatives	Aniline and substituted anilines	C6H7NO	CDAWCLOXVUBKRW-UHFFFAOYSA-N	OC=1C=CC=CC1N	19722.8	19003	28588.4	21147.2	19861.7	19776.4	18607.3	18607.4	20188.5
POS_2197	[M+H]+	2'-Deoxycytidine	0.196419	0.835877	0.176933	228.101	5.213	C00881	Nucleosides, nucleotides, and analogues	Pyrimidine nucleosides	Pyrimidine 2'-deoxyribonucleosides	C9H13N3O4	CKTSBUTUHBMZGZ-SHYZEUOFSA-N	C1=CN([C@H]2C[C@@H]([C@@H](CO)O2)O)C(=NC1=N)O	7665.65	8375.75	11156.6	11277.2	10687.6	10573.5	8924	8628.56	9135.57
POS_1039	[M+H]+	2-(Dimethylamino)-5,6-dimethyl-1H-pyrimidin-4-one	0.335736	0.650642	3.39889e-05	168.112	1.862		Organic nitrogen compounds	Organonitrogen compounds	Amines	C8H13N3O	MUEHLDAHWSCFAG-UHFFFAOYSA-N	CC1=C(N=C(N=C1C)N(C)C)O	7875.08	7672.35	8247.05	12352.2	12270.2	11948.3	10207	9310.14	11021.4
POS_4496	[M+Na]+	[2-[(E)-3,4-Dihydroxypent-1-enyl]-6-oxooxan-3-yl] (E)-2-methylbut-2-enoate	0.320071	1.10162	0.867779	321.128	4.916		Organoheterocyclic compounds	Lactones	Delta valerolactones	C15H22O6	WEDIEMBZPFJDNC-BZNITXMSSA-N	O=C(OC1CCC(=O)OC1C=CC(O)C(O)C)C(=CC)C	15653.3	12908.3	8037.47	3477.75	6966.34	22778.8	10774.7	10664.6	10588.4
POS_10511	[M+H]+	(2-Hydroxy-3-octadec-9-enoyloxypropyl) 2-(trimethylazaniumyl)ethyl phosphate	0.996302	0.796513	0.0658377	522.353	10.918		Lipids and lipid-like molecules	Glycerophospholipids	Glycerophosphocholines	C26H52NO7P	YAMUFBLWGFFICM-UHFFFAOYSA-N	CCCCCCCCC=CCCCCCCCC(=O)OCC(COP(=O)([O-])OCC[N+](C)(C)C)O	152115	148958	199478	216498	200951	210980	172244	172268	173164
POS_11062	[M+Na]+	2-(Hydroxymethyl)-6-[5-[3-(hydroxymethyl)-5-(3-hydroxypropyl)-7-methoxy-2,3-dihydro-1-benzofuran-2-yl]-2-methoxyphenoxy]oxane-3,4,5-triol	0.417817	0.746377	0.0207478	545.19	4.581		Phenylpropanoids and polyketides	2-arylbenzofuran flavonoids		C26H34O11	RWEVZSYWIIZZFV-UHFFFAOYSA-N	OCCCC1=CC(OC)=C2OC(C3=CC=C(OC)C(OC4OC(CO)C(O)C(O)C4O)=C3)C(C2=C1)CO	21190.7	16513.2	22308.2	26382.5	26292.8	27729.2	19831.7	20108.7	19844
POS_5639	[M+Na]+	2-(Hydroxymethyl)-6-(6-hydroxy-6-methyl-3-propan-2-ylcyclohex-3-en-1-yl)oxyoxane-3,4,5-triol	0.347359	0.820228	0.0293147	355.17	6.047		Lipids and lipid-like molecules	Prenol lipids	Terpene glycosides	C16H28O7	DIPALNDKWHCLEA-UHFFFAOYSA-N	OCC1OC(OC2CC(=CCC2(O)C)C(C)C)C(O)C(O)C1O	23156.1	23329.5	27485.1	30838.2	28456.8	30888.1	27503.3	28441.6	27513.4
POS_5908	[M+H]+	2-Methoxy-4-pentadecylbenzoic acid	0.58948	0.744215	0.536074	363.283	10.324		Benzenoids	Benzene and substituted derivatives	Benzoic acids and derivatives	C23H38O3	HDGBHYXZLPCUJI-UHFFFAOYSA-N	CCCCCCCCCCCCCCCC1=CC=C(C(=C1)OC)C(=O)O	50435.6	29143.7	43145.9	94571.3	37212.5	33121.7	46272.6	46957.1	46445.2
POS_787	[M+H]+	2-Methoxybenzoic acid	0.10369	0.946021	0.550433	153.052	3.539		Benzenoids	Benzene and substituted derivatives	Benzoic acids and derivatives	C8H8O3	ILUJQPXNXACGAN-UHFFFAOYSA-N	COC1=C(C=CC=C1)C(=O)O	6382.04	6451.48	8173.19	7744.73	7122.91	7337.71	6760	6952.58	5992.93
POS_3584	[M+H]+	2-Methyl-3-[(2S,3R,4S,5S,6R)-3,4,5-trihydroxy-6-(hydroxymethyl)oxan-2-yl]oxypyran-4-one	0.247885	0.864957	0.648579	289.09	2.102		Organic oxygen compounds	Organooxygen compounds	Carbohydrates and carbohydrate conjugates	C12H16O8	YGSIRXHFAUFUEJ-GPTQDWHKSA-N	O=C1C=COC(=C1OC2OC(CO)C(O)C(O)C2O)C	10229.6	11072.5	25261.3	17516.8	19318	16998.2	13181.5	13185.9	13910.4
POS_4044	[M+H]+	2-Monomyristin	0.755996	1.01846	0.94947	303.252	10.537		Lipids and lipid-like molecules	Glycerolipids	Monoradylglycerols	C17H34O4	TVIMZSOUQXNWHO-UHFFFAOYSA-N	O=C(OC(CO)CO)CCCCCCCCCCCCC	228889	121147	187900	247763	127835	152589	118180	128336	109536
POS_3415	[M+H]+	2-O-Methyladenosine	0.245129	0.859695	0.212642	282.116	2.579	C04779	Nucleosides, nucleotides, and analogues	Purine nucleosides		C11H15N5O4	FPUGCISOLXNPPC-UHFFFAOYSA-N	COC1C(C(CO)OC1N2C=NC3=C2N=CN=C3N)O	17625.3	14415.1	20967	21471.3	20039.2	20148	17682.9	18557.9	17684.3
POS_4834	[M+H]+	2-Palmitoylglycerol	8.7015	1.06699	0.676743	331.283	11.185		Lipids and lipid-like molecules	Glycerolipids	Monoradylglycerols	C19H38O4	BBNYCLAREVXOSG-UHFFFAOYSA-N	O=C(OC(CO)CO)CCCCCCCCCCCCCCC	3.2475e+07	2.38559e+07	3.02572e+07	3.29034e+07	2.23441e+07	2.59039e+07	2.02312e+07	1.98707e+07	2.23688e+07
POS_8609	[M+Na]+	2-Phenylethyl 3-O-(4-carboxy-3-hydroxy-3-methylbutanoyl)-beta-D-glucopyranoside	0.209222	0.902057	0.342673	451.154	4.783		Lipids and lipid-like molecules	Saccharolipids		C20H28O10	WGMNBGJQXOIVGA-HJVQXQJGSA-N	O=C(O)CC(O)(C)CC(=O)OC1C(O)C(OCCC=2C=CC=CC2)OC(CO)C1O	16166.8	17007.9	21787	20014.5	19453.9	21461	18612.6	19591.9	18612.8
POS_14625	[M+H]+	[(2R)-2,3-Di(hexadecanoyloxy)propyl] 2,3-dihydroxypropyl phosphate	1.48608	1.05773	0.913366	723.52	13.418		Lipids and lipid-like molecules	Glycerophospholipids	Glycerophosphoglycerols	C38H75O10P	BIABMEZBCHDPBV-TYIYNAFKSA-N		54189.6	395554	393179	134717	297156	365043	56881.1	61146.9	61041
POS_2873	[M]+	2-(((R)-2,3-Dihydroxypropyl)phosphoryloxy)-N,N,N-trimethylethanaminium	0.446504	0.893742	0.0739236	258.109	0.625		Lipids and lipid-like molecules	Glycerophospholipids	Glycerophosphocholines	[C8H21NO6P]+	SUHOQUVVVLNYQR-MRVPVSSYSA-O	C[N+](C)(C)CCOP(=O)(O)OC[C@@H](CO)O	96853.3	107576	104909	121631	116412	108074	104963	104986	108533
POS_14058	[M+Na]+	[(2R,3R,4S,5S,6R)-3-Acetyloxy-2-(acetyloxymethyl)-5-butanoyloxy-6-[(2S,3R)-2,3,4-trihydroxybutoxy]oxan-4-yl] 14-hydroxytetradecanoate	0.180995	0.95699	0.729267	687.352	6.213		Lipids and lipid-like molecules	Saccharolipids		C32H56O14	ORXMVTNKIKCWMQ-JBAQQFLCSA-N	O=C(OCC1OC(OCC(O)C(O)CO)C(OC(=O)CCC)C(OC(=O)CCCCCCCCCCCCCO)C1OC(=O)C)C	21396.9	19837.8	28913.5	25148.2	23755	24397.7	23486	21966.6	23489.4
POS_14084	[M+Na]+	[(2R,3S,4S,5R,6R)-6-[1,7-Bis(4-hydroxyphenyl)-5-oxoheptan-3-yl]oxy-3,4,5-trihydroxyoxan-2-yl]methyl (E)-3-(3,4-dimethoxyphenyl)prop-2-enoate	0.216773	0.840784	0.302179	689.259	3.56		Phenylpropanoids and polyketides	Diarylheptanoids	Linear diarylheptanoids	C36H42O12	FRZOQPPWSKEZAA-QBZXRRNTSA-N	O=C(OCC1OC(OC(CC(=O)CCC2=CC=C(O)C=C2)CCC3=CC=C(O)C=C3)C(O)C(O)C1O)C=CC4=CC=C(OC)C(OC)=C4	11753.1	10066.1	16865.9	15489.6	14792.7	15728.5	11813.1	11814.8	12271.1
POS_5638	[M+Na]+	(2R,3S,4S,5R,6S)-2-(hydroxymethyl)-6-[4-(hydroxymethyl)-1-propan-2-ylcyclohex-3-en-1-yl]oxyoxane-3,4,5-triol	0.877135	0.899303	0.32133	355.169	5.375		Lipids and lipid-like molecules	Prenol lipids	Terpene glycosides	C16H28O7	WBDMFFSFFQSHFV-MUGRSDNVSA-N	CC(C)C1(CC=C(CC1)CO)O[C@H]2[C@@H]([C@H]([C@@H]([C@@H](CO)O2)O)O)O	280001	277880	370279	350407	339136	342545	314579	314683	310906
POS_8113	[M+Na]+	(2S)‐2‐(2‐aminoacetamido)‐3‐(4‐cyanophenyl)‐N‐(9H‐fluoren‐2‐yl)propanamide	0.139839	0.84267	0.324887	433.164	3.812		Organic acids and derivatives	Carboxylic acids and derivatives	Amino acids, peptides, and analogues	C25H22N4O2	WNVKQPTYEZCTFN-QHCPKHFHSA-N	C1c2ccccc2c2ccc(cc12)NC([C@H](Cc1ccc(C#N)cc1)NC(CN)=O)=O	4036.55	3949.88	5524.34	6253.2	5422.87	4357.2	4981.14	4381.99	4982.04
POS_1157	[M+H]+	(2S)-2-Azaniumyl-5-(ethylamino)-5-oxopentanoate	0.163188	0.899309	0.317574	175.106	0.816		Organic acids and derivatives	Carboxylic acids and derivatives	Amino acids, peptides, and analogues	C7H14N2O3	DATAGRPVKZEWHA-YFKPBYRVSA-N	O=C(O)C(N)CCC(O)=NCC	7381.72	9316.59	10269.4	9520.85	10209.5	10256.8	9172	8424.61	10009.1
POS_15214	[M+Na]+	(2S,3R,4S,5S,6R)-2-[4-[(3S,3aR,6S,6aR)-6-[3,5-Dimethoxy-4-[(2S,3R,4S,5S,6R)-3,4,5-trihydroxy-6-(hydroxymethyl)oxan-2-yl]oxyphenyl]-1,3,3a,4,6,6a-hexahydrofuro[3,4-c]furan-3-yl]-2,6-dimethoxyphenoxy]-6-(hydroxymethyl)oxane-3,4,5-triol	0.186368	0.87554	0.292644	765.258	4.179		Lignans, neolignans and related compounds	Lignan glycosides		C34H46O18	FFDULTAFAQRACT-XKBSQSBASA-N		14833.1	13892.3	18481.4	19375.8	15571.6	18970	15432.7	15434.4	13893.4
POS_6776	[M+Na]+	(2S)-8-[(E)-3-Hydroxy-3-methylbut-1-enyl]-5,7-dimethoxy-2-phenyl-2,3-dihydrochromen-4-one	0.0971825	0.938737	0.546223	391.154	2.81		Phenylpropanoids and polyketides	Flavonoids	O-methylated flavonoids	C22H24O5	DKYFESWWIPJYTA-DVQDXYAYSA-N	CC(C)(/C=C/C1=C(C=C(C2=C1O[C@@H](CC2=O)C3=CC=CC=C3)OC)OC)O	5713.95	5168.39	7143.38	6578.38	6305.86	6317.84	5401.73	5408.91	6065.76
POS_15562	[M+H]+	3-(1H-indol-3-ylmethyl)-6,18-dimethyl-9-(2-methylpropyl)-12-(1-phenylethyl)-15-propan-2-yl-1,4,7,10,13,16,19-heptazacyclotricosane-2,5,8,11,14,17,20-heptone	0.197151	0.876632	0.172686	787.444	12.545		Organic acids and derivatives	Peptidomimetics	Hybrid peptides	C42H58N8O7	JYHXDMQYXCMDPF-UHFFFAOYSA-N	OC1=NC(C(O)=NC(C(O)=NC(C(O)=NC(C(O)=NC(C(O)=NC(C(O)=NCCC1)CC2=CNC=3C=CC=CC32)C)CC(C)C)C(C=4C=CC=CC4)C)C(C)C)C	12846.3	12781.6	15734.2	17024	15151.4	15007.6	14274	14472.2	13950.2
POS_3492	[M-H2O+H]+	[3-[(1Z,9Z)-Octadeca-1,9-dienoxy]-2-octadecanoyloxypropyl] 2-(trimethylazaniumyl)ethyl phosphate	0.320564	0.827055	0.0360216	284.292	12.144		Lipids and lipid-like molecules	Glycerophospholipids	Glycerophosphocholines	C44H86NO7P	ZOTYCHIFTCFAHC-DJRFHFPXSA-N	CCCCCCCC/C=C\CCCCCC/C=C\OCC(COP(=O)([O-])OCC[N+](C)(C)C)OC(=O)CCCCCCCCCCCCCCCCC	24335.1	22229.7	24208.3	30867.1	28787.3	25918	39141.8	39144.3	40255.8
POS_10975	[M+NH4]+	3-[[2,3-Dihydro-2-(4-hydroxy-3-methoxyphenyl)-3-(hydroxymethyl)-7-methoxybenzofuran]-5-yl]propyl beta-D-glucopyranoside	0.340892	0.859142	0.202552	540.239	4.396		Phenylpropanoids and polyketides	2-arylbenzofuran flavonoids		C26H34O11	DVWKMCPPEMUHBE-RAGYRXETSA-N	OC1=CC=C(C=C1OC)C2OC3=C(OC)C=C(C=C3C2CO)CCCOC4OC(CO)C(O)C(O)C4O	33043.1	31693.4	42128.3	45388.3	38887	40110.2	36428.3	37107.1	36439.4
POS_4802	[M+Na]+	3-(2,4-Dihydroxypentyl)-6,8-dimethoxyisochromen-1-one	0.153317	0.934731	0.712441	331.098	1.044		Phenylpropanoids and polyketides	Isocoumarins and derivatives		C16H20O6	UGHXSOJROIYABR-UHFFFAOYSA-N	CC(CC(CC1=CC2=C(C(=CC(=C2)OC)OC)C(=O)O1)O)O	8086.23	7387.83	8098.58	5763.58	10328.4	9126.64	7769.36	7769.8	7238.05
POS_7741	[M+H]+	3-(2,4-Dihydroxyphenyl)-5-hydroxy-8,8-dimethyl-6-(3-methylbut-2-enyl)pyrano[2,3-h]chromen-4-one	0.0713521	0.997794	0.984849	421.166	2.001		Phenylpropanoids and polyketides	Isoflavonoids	Isoflavans	C25H24O6	ZSSVYEUXLNVQMH-UHFFFAOYSA-N	O=C1C(=COC=2C=3C=CC(OC3C(=C(O)C12)CC=C(C)C)(C)C)C=4C=CC(O)=CC4O	5962.23	5022.12	5443.7	6556.08	4941.71	4966.59	4756.14	4714.89	5180.79
POS_3292	[M+H-H2O]+	3-(2,5-Octadienyl)-oxiraneoctanoic acid	0.905858	0.71433	0.0344568	277.215	8.359		Lipids and lipid-like molecules	Fatty Acyls	Fatty acids and conjugates	C18H30O3	JTEGNNHWOIJBJZ-UHFFFAOYSA-N	CCC=CCC=CCC1C(CCCCCCCC(=O)O)O1	70843.9	73316.4	102506	119771	113072	112469	92834.6	92862.4	93059.1
POS_6000	[M+Na]+	3-[2-Hydroxy-3-[(2S,3R,4S,5S,6R)-3,4,5-trihydroxy-6-(hydroxymethyl)oxan-2-yl]oxyphenyl]propanoic acid	0.874966	0.682477	0.0064125	367.095	0.679		Organic oxygen compounds	Organooxygen compounds	Carbohydrates and carbohydrate conjugates	C15H20O9	JDNUVLAJLPVYNP-SWMGHYKJSA-N	C1=CC(=C(C(=C1)CCC(=O)O)O)O[C@H]2[C@@H]([C@H]([C@@H]([C@@H](CO)O2)O)O)O	55974.4	68925	75377.5	100014	98916.1	94525.6	76842.4	76848.3	80572.9
POS_6466	[M+Na]+	3-[2-Methoxy-3-[(2S,3R,4S,5S,6R)-3,4,5-trihydroxy-6-(hydroxymethyl)oxan-2-yl]oxyphenyl]propanoic acid	0.574997	0.743033	0.0559228	381.114	3.262		Organic oxygen compounds	Organooxygen compounds	Carbohydrates and carbohydrate conjugates	C16H22O9	VLHQGQCFFBCKMV-RSQMQNDGSA-N	COC1=C(C=CC=C1CCC(=O)O)O[C@H]2[C@@H]([C@H]([C@@H]([C@@H](CO)O2)O)O)O	34597.6	35120.9	49426.2	56856.4	51712.3	51780.4	42082.1	44306.5	42091.8
POS_6083	[M+Na]+	3-(3,4-Dimethoxyphenyl)-1-(2-hydroxy-4,6-dimethoxyphenyl)propan-1-one	0.233298	1.0064	0.918624	369.131	4.245		Phenylpropanoids and polyketides	Linear 1,3-diarylpropanoids	Chalcones and dihydrochalcones	C19H22O6	MQEOTHTYNCMSAN-UHFFFAOYSA-N	COC1=CC(=C(C(=O)CCC2=CC=C(C(=C2)OC)OC)C(=C1)O)OC	34363.5	32764.8	39484.8	35908.9	35598.6	34428.1	34924.5	29979.3	34927.2
POS_10002	[M+K]+	[3,4,5-Trihydroxy-6-[(3,4,5-trihydroxyoxan-2-yl)oxymethyl]oxan-2-yl] 2,6,6-trimethylcyclohexene-1-carboxylate	0.126137	0.89979	0.248725	501.169	3.924		Organic oxygen compounds	Organooxygen compounds	Carbohydrates and carbohydrate conjugates	C21H34O11	JGMROMZJBQKIDK-UHFFFAOYSA-N	CC1=C(C(=O)OC2C(C(C(C(COC3C(C(C(CO3)O)O)O)O2)O)O)O)C(C)(C)CCC1	6998.05	7631.01	8685.09	8657.1	7913.48	9340.07	7891	9222.56	7587.76
POS_5311	[M+H]+	3-[(4As,12aR)-2-methyl-1,3,4,5,12,12a-hexahydropyrido[3,4-b]acridin-4a-yl]phenol	0.527651	0.438692	0.00418089	345.191	5.662		Organoheterocyclic compounds	Quinolines and derivatives	Phenylquinolines	C23H24N2O	LEPBHAAYNPPRRA-WMZHIEFXSA-N	OC1=CC=CC(=C1)C23CC4=NC=5C=CC=CC5C=C4CC3CN(C)CC2	9725.24	6516.22	6914.77	20179.7	16930	15675	7904.04	12679.3	8040.31
POS_6230	[M+Na]+	3,4-Dihydro-6,8-dihydroxy-3-(10-hydroxyundecyl)isocoumarin	0.255644	0.767984	0.0102772	373.196	6.696		Benzenoids	Benzene and substituted derivatives	Benzoic acids and derivatives	C20H30O5	YLEKEQNOOIMZQM-UHFFFAOYSA-N	CC(CCCCCCCCCC1CC2=C(C(=CC(=C2)O)O)C(=O)O1)O	8672.73	9054.2	10140.6	12952.8	11633.5	11700.3	10147	10221.9	9675.67
POS_9611	[M+Na]+	3,4-Dimethoxyphenyl 6-O-(6-deoxy-alpha-L-mannopyranosyl)-hexopyranoside	0.293581	0.627786	0.280358	485.163	2.007		Organic oxygen compounds	Organooxygen compounds	Carbohydrates and carbohydrate conjugates	C20H30O12	ALPIUWBZQOROIJ-LHZCODTLSA-N	C[C@H]1[C@@H]([C@H]([C@H]([C@H](OCC2C(C(C(C(OC3=CC=C(C(=C3)OC)OC)O2)O)O)O)O1)O)O)O	16740.8	14845.3	600.395	17593.9	16735.5	16940.6	15964	14216.6	16392.5
POS_5563	[M+Na]+	3-(4-Hydroxyphenyl)propanoic acid 3-(4-hydroxy-3-methoxyphenyl)propyl ester	0.21074	0.881618	0.0973371	353.134	5.032		Benzenoids	Phenols	Methoxyphenols	C19H22O5	ZXQHQUXJMNGVJP-UHFFFAOYSA-N	COC1=CC(=CC=C1O)CCCOC(=O)CCC2=CC=C(C=C2)O	13312.4	14101.3	16069.6	15696	16700.6	16925.5	14921	17573	14095
POS_3633	[M+Na]+	3-[4-Methyl-1-(2-methylpropanoyl)-3-oxocyclohexyl]butanoic acid	0.283526	0.867678	0.290095	291.156	6.514		Lipids and lipid-like molecules	Prenol lipids	Monoterpenoids	C15H24O4	ZIOCYJNRYIRTQD-UHFFFAOYSA-N	CC(C)C(=O)C1(CCC(C)C(=O)C1)C(C)CC(=O)O	17741.3	20147.3	24139.4	25517.6	25726.7	20243.1	19561.9	20067.1	19744.4
POS_11786	[M+H]+	3-{7-[5-(1-hydroxyhenicosa-4,8-dien-1-yl)oxolan-2-yl]heptyl}-5-methyl-5H-furan-2-one	0.836983	0.87516	0.299056	573.484	11.915					C37H64O4	FGFWSFXBCSXBEY-MLPZMSAMNA-N	O=C1OC(C=C1CCCCCCCC2OC(CC2)C(O)CCC=CCCC=CCCCCCCCCCCCC)C	188478	203329	267029	268924	251288	232606	218383	218404	224547
POS_5717	[M-2H2O+H]+	3,7-Dihydroxycholan-24-oic acid	0.710811	1.35835	0.0134282	357.275	9.991		Lipids and lipid-like molecules	Steroids and steroid derivatives	Bile acids, alcohols and derivatives	C24H40O4	RUDATBOHQWOJDD-UHFFFAOYSA-N	CC(CCC(=O)O)C1CCC2C3C(CCC12C)C4(C)CCC(CC4CC3O)O	56020.6	56167.6	66974.8	45490.8	42487.2	43919.5	49112.8	51776.4	49112.4
POS_4026	[M+Na]+	(3As,6S,7R,8aR)-8-hydroxy-6,8-dimethyl-3-methylidenespiro[4,5,6,8a-tetrahydro-3aH-cyclohepta[b]furan-7,5'-oxolane]-2,2'-dione	0.236497	0.87436	0.280587	303.12	4.202		Lipids and lipid-like molecules	Prenol lipids	Terpene lactones	C15H20O5	IRPFOXRBPHCCTG-CZLFTNFUSA-N	C[C@H]1CC[C@H]2C(=C)C(=O)O[C@H]2C(C)([C@]31CCC(=O)O3)O	18798.6	19705.6	25808.8	24999.8	22377	26177.5	21060	19424.8	21836.8
POS_16876	[M+Na]+	(3beta,5alpha,9xi)-3-{[beta-D-Glucopyranosyl-(1->6)-beta-D-glucopyranosyl-(1->4)-6-deoxy-3-O-methyl-beta-L-idopyranosyl]oxy}-14-hydroxy-19-oxocard-20(22)-enolide	0.282036	0.852978	0.219096	895.41	5.822		Lipids and lipid-like molecules	Steroids and steroid derivatives	Steroid lactones	C42H64O19	WPNLWBRKPZXVGD-ZZOAZOMRSA-N	O=CC12CCC(OC3OC(C)C(OC4OC(COC5OC(CO)C(O)C(O)C5O)C(O)C(O)C4O)C(OC)C3O)CC2CCC6C1CCC7(C)C(C8=CC(=O)OC8)CCC67O	19853.3	17019.9	25276.2	23567.4	24879	24415.3	19138.8	19743.6	19168
POS_175	[M+H]+	3-Cyanopyridine	0.197865	1.03786	0.696233	105.068	2.685		Organoheterocyclic compounds	Pyridines and derivatives	3-pyridinecarbonitriles	C6H4N2	GZPHSAQLYPIAIN-UHFFFAOYSA-N		21103.8	19169.7	25123.8	22391.7	19999.9	20620.3	20048.9	20049.7	21055.8
POS_11481	[M+Na]+	3-Hydroxy-1-(3-hydroxy-4-methoxyphenyl)-2-{4-[(1E)-3-hydroxy-1-propen-1-yl]-2-methoxyphenoxy}propyl beta-D-glucopyranoside	0.44441	0.9429	0.527326	561.189	4.679		Organic oxygen compounds	Organooxygen compounds	Carbohydrates and carbohydrate conjugates	C26H34O12	XBTCTDQFKYYTLT-JPNAWLBCSA-N		80746.8	87874.4	107610	96265.4	98399.9	98294.1	95041.6	90358.6	95330
POS_8733	[M+K]+	[3-Hydroxy-1-(4-methoxy-7-oxofuro[3,2-g]chromen-9-yl)oxy-3-methylbutan-2-yl] (E)-2-methylbut-2-enoate	0.458293	1.1426	0.357378	455.115	0.647		Phenylpropanoids and polyketides	Coumarins and derivatives	Furanocoumarins	C22H24O8	QUSMURJIBTWAOP-WUXMJOGZSA-N	C/C=C(\C)/C(=O)OC(COC1=C2C(=C(C3=C1OC(=O)C=C3)OC)C=CO2)C(C)(C)O	37038.9	50023.1	56267.6	42629	42833.3	39979.2	48020.3	48080.5	46437.2
POS_979	[M+H]+	3-Hydroxycinnamic acid	0.121664	0.883587	0.183357	165.054	3.119	C12621	Phenylpropanoids and polyketides	Cinnamic acids and derivatives	Hydroxycinnamic acids and derivatives	C9H8O3	KKSDGJDHHZEWEP-SNAWJCMRSA-N	O=C(O)C=CC=1C=CC=C(O)C1	5534.11	5836.37	6987.13	7211.88	6456.88	7107.47	5945.76	5946.74	6498.98
POS_122	[M+H]+	3-Hydroxypyridine	0.452469	1.46813	0.0252729	96.0437	1.183		Organoheterocyclic compounds	Pyridines and derivatives	Hydroxypyridines	C5H5NO	GRFNBEZIAWKNCO-UHFFFAOYSA-N	C1=CN=CC(=C1)O	19667.8	18411.4	24647	14626.8	14003.2	14095.3	16546.9	17243	16547.8
POS_6523	[M+Na]+	3-Methoxy-4-[1-(3,4,5-trimethoxyphenyl)propan-2-yloxy]benzaldehyde	0.41508	0.905138	0.178171	383.145	5.128		Benzenoids	Benzene and substituted derivatives	Phenylpropanes	C20H24O6	BOCUVDNZFZFUED-UHFFFAOYSA-N	CC(CC1=CC(=C(C(=C1)OC)OC)OC)OC2=CC=C(C=C2OC)C=O	66854	65164.9	78714.4	77924	79998.6	74896.4	71605.6	71622.6	73793.8
POS_10758	[M+Na]+	[3-Methyl-1-[3-methyl-1-oxo-1-(2,3,4,5,6-pentahydroxyhexoxy)pentan-2-yl]oxy-1-oxobutan-2-yl] 2-hydroxy-3-methylpentanoate	0.348614	0.644625	0.00117019	533.253	11.986		Organic acids and derivatives	Peptidomimetics	Depsipeptides	C23H42O12	NJYYDRBRLSOFNG-UHFFFAOYSA-N	CCC(C)C(C(=O)OC(C(C)C)C(=O)OC(C(C)CC)C(=O)OCC(C(C(C(CO)O)O)O)O)O	7588.49	8052.19	9259.18	12433.5	12925.3	13268.1	10128.8	10131.8	10021.9
POS_741	[M+H]+	3-Methyladenine	0.257301	1.03952	0.75838	150.076	0.784		Organoheterocyclic compounds	Imidazopyrimidines	Purines and purine derivatives	C6H7N5	FSASIHFSFGAIJM-UHFFFAOYSA-N	CN1C=NC(=C2C1=NC=N2)N	27710.6	27680.5	38454.8	30912.3	29546.1	29819.4	28604.6	29672	28606.5
POS_1431	[M+H]+	3-n-Butylphathlide	0.476995	0.890322	0.289423	191.105	3.741					C12H14O2	HJXMNVQARNZTEE-UHFFFAOYSA-N	CCCCC1C2=CC=CC=C2C(=O)O1	75430.4	72974.6	98975.5	94058.6	92449.4	91347	80283.4	80464.8	80840.9
POS_2198	[M+H]+	3-Phenyl-3-pyridin-2-ylpropanoic acid	0.137794	0.93329	0.535415	228.101	4.84		Phenylpropanoids and polyketides	Phenylpropanoic acids		C14H13NO2	XTQOUVPIWQGVEJ-UHFFFAOYSA-N	C1=CC=C(C=C1)C(CC(=O)O)C2=NC=CC=C2	10719.8	11585.2	14712.9	13739.9	12273.4	13650.7	11827.3	11830.1	12422.7
POS_1823	[M+H]+	(3S,8As)-3-Isobutylhexahydropyrrolo[1,2-a]pyrazine-1,4-dione	0.333401	0.84535	0.116096	211.142	4.139		Organic acids and derivatives	Carboxylic acids and derivatives	Amino acids, peptides, and analogues	C11H18N2O2	SZJNCZMRZAUNQT-IUCAKERBSA-N	O=C1N2CCCC2C(O)=NC1CC(C)C	23270.6	24872	31081.3	31396.4	31840.2	30480.6	27053.8	27055.4	28103.8
POS_6839	[M+Na]+	4-(1,3-Benzodioxol-5-ylmethyl)-3-[(3,4-dimethoxyphenyl)methyl]oxolan-2-one	0.802818	0.534969	0.55391	393.134	1.553		Lignans, neolignans and related compounds	Furanoid lignans	Tetrahydrofuran lignans	C21H22O6	IYBDDRJHJMFFBB-UHFFFAOYSA-N	COC1=CC=C(CC2C(CC3=CC=C4C(=C3)OCO4)COC2=O)C=C1OC	805.387	307.558	73594.7	70718.3	68524.5	405.523	296.922	298.688	375.773
POS_8157	[M+Na]+	4-[(2R,3R,4S,5S,6R)-3,4,5-trihydroxy-6-(hydroxymethyl)oxan-2-yl]oxypentan-2-yl (E)-3-(4-hydroxyphenyl)prop-2-enoate	0.148241	0.922329	0.103934	435.159	4.581		Lipids and lipid-like molecules	Fatty Acyls	Fatty acyl glycosides	C20H28O9	RMFDCHYDPYVNFA-AKVWERCLSA-N	O=C(OC(C)CC(OC1OC(CO)C(O)C(O)C1O)C)C=CC2=CC=C(O)C=C2	12950.9	13530.4	13074.5	14222	15194.7	13470.3	13837	13958.8	13922.7
POS_6170	[M-H2O+H]+	4-[3-(Beta-D-glucopyranosyloxy)-4-hydroxy-2,6,6-trimethyl-1-cyclohexen-1-yl]-2-butanone	0.304447	0.922118	0.498912	371.205	5.054		Lipids and lipid-like molecules	Prenol lipids	Terpene glycosides	C19H32O8	JVIDANAJZDBKRL-FJUMDGKUSA-N		47228.6	40894.7	59884.2	52470.1	53628.7	54409.5	46124	47747.2	45867.7
POS_10571	[M+K]+	4,4,8,10,14-Pentamethyl-17-(4,5,6-trihydroxy-6-methylheptan-2-yl)-2,5,6,7,9,15-hexahydro-1H-cyclopenta[a]phenanthrene-3,16-dione	0.330819	0.921284	0.240347	525.3	7.494		Lipids and lipid-like molecules	Prenol lipids	Triterpenoids	C30H46O5	PGQUPZCFLHXEHV-UHFFFAOYSA-N	CC(CC(C(C(C)(C)O)O)O)C1=C2C=CC3C4(C)CCC(=O)C(C)(C)C4CCC3(C)C2(C)CC1=O	45110.3	45709.4	53761.8	50298.5	53964.5	52671.7	41913	35009.6	46101.1
POS_7371	[M+Na]+	4-[4-(beta-D-Glucopyranosyloxy)-2-hydroxy-2,6,6-trimethylcyclohexylidene]-3-buten-2-one	0.371144	0.835866	0.161253	409.177	4.891		Lipids and lipid-like molecules	Prenol lipids	Terpene glycosides	C19H30O8	OSUSRWMGHUUXBY-OHWUEDFNSA-N	CC(=O)C=C=C1C(C)(C)CC(CC1(C)O)O[C@H]2[C@@H]([C@H]([C@@H]([C@@H](CO)O2)O)O)O	40276.8	45797.6	51372.6	62820.6	48922.9	52693.2	45619.5	45838.3	45677.7
POS_11095	[M+Na]+	[4a,7-Dihydroxy-7-methyl-1-[3,4,5-trihydroxy-6-(hydroxymethyl)oxan-2-yl]oxy-1,5,6,7a-tetrahydrocyclopenta[c]pyran-5-yl] (E)-3-(4-methoxyphenyl)prop-2-enoate	0.324322	0.679153	0.0349236	547.177	3.352		Lipids and lipid-like molecules	Prenol lipids	Terpene glycosides	C25H32O12	LGFYNKGLEKBLDA-VMPITWQZSA-N	O=C(OC1CC(O)(C)C2C(OC=CC12O)OC3OC(CO)C(O)C(O)C3O)C=CC4=CC=C(OC)C=C4	7826.48	13070.5	11111.7	15170.3	15271.7	16688.3	14007.3	14367.2	14010.3
POS_9175	[M+Na]+	4-Acetyl-2-hydroxyphenyl 2-O-beta-D-fructofuranosyl-beta-D-xylopyranoside	0.151773	0.89014	0.243429	469.131	3.813		Organic oxygen compounds	Organooxygen compounds	Carbohydrates and carbohydrate conjugates	C19H26O12	YOBMRYYTHXIXSD-SMTILKTDSA-N	CC(=O)C1=CC=C(C(=C1)O)O[C@H]2[C@@H]([C@H]([C@@H](CO2)O)O)O[C@@]3(CO)[C@H]([C@@H]([C@@H](CO)O3)O)O	9286.92	8433.14	11136	11399.5	10209.9	10808.1	8748.1	8749.53	8845.97
POS_1058	[M+H]+	4-(Azaniumylmethyl)-5-(hydroxymethyl)-2-methylpyridin-3-olate	0.240694	0.903523	0.237693	169.094	2.032		Organoheterocyclic compounds	Pyridines and derivatives	Pyridoxamines	C8H12N2O2	NHZMQXZHNVQTQA-UHFFFAOYSA-N	CC1=C(C(=C(C=N1)CO)CN)O	25017.8	24271	30308.5	30858.7	28524.2	28713.8	24646.7	24663.5	26091.4
POS_4033	[M+H]+	4-[Formyl(6-methoxyquinolin-8-yl)amino]pentanoic acid	0.187661	0.799552	0.0305826	303.14	3.172		Organoheterocyclic compounds	Quinolines and derivatives		C16H18N2O4	HWLCTPIUUFQVEK-UHFFFAOYSA-N	CC(CCC(=O)O)N(C=O)C1=CC(=CC2=CC=CN=C21)OC	5544.67	6403.68	7222.84	8103.5	7877.67	7996.24	6546.22	7031.92	6551.26
POS_662	[M+H]+	4-Guanidinobutyric acid	0.993245	0.807686	0.0471623	146.09	0.705	C01035	Organic acids and derivatives	Carboxylic acids and derivatives	Amino acids, peptides, and analogues	C5H11N3O2	TUHVEAJXIMEOSA-UHFFFAOYSA-N	O=C(O)CCCNC(=N)N	160250	170182	209262	222071	219351	226776	187851	183977	198808
POS_8016	[M+H]+	4-Hydroxy-6-methyl-3-methylidene-5-[5-[(2R,3R,4S,5S,6R)-3,4,5-trihydroxy-6-(hydroxymethyl)oxan-2-yl]oxypentan-2-yl]-3a,4,7,7a-tetrahydro-1-benzofuran-2-one	0.155342	0.885085	0.1854	429.212	3.401		Lipids and lipid-like molecules	Prenol lipids	Terpene lactones	C21H32O9	HYMAKZYMIDUXML-BTUKQMCYSA-N	CC(CCCO[C@H]1[C@@H]([C@H]([C@@H]([C@@H](CO)O1)O)O)O)C2=C(C)CC3C(C(=C)C(=O)O3)C2O	13647.4	14821.5	15084.4	17118.8	14253.9	17835.3	13343.5	13363.5	15562.6
POS_2109	[M]+	4-Hydroxybenzoylcholine	0.242314	0.999952	0.999698	224.126	3.257		Benzenoids	Benzene and substituted derivatives	Benzoic acids and derivatives	[C12H18NO3]+	BAPAICNRGIBFJT-UHFFFAOYSA-O	C[N+](C)(C)CCOC(=C1C=CC(=O)C=C1)O	17344.3	20739.7	24051.5	17812.7	21245.7	23080.1	19574	19581.2	19066
POS_8607	[2M-3H2O+H]+	4'-Methoxyflavone	0.0351809	0.953473	0.83262	451.141	0.841		Phenylpropanoids and polyketides	Flavonoids	O-methylated flavonoids	C16H12O3	OMICQBVLCVRFGN-UHFFFAOYSA-N	COC1=CC=C(C=C1)C2=CC(=O)C3=C(C=CC=C3)O2	6088.27	5577.68	2767.39	5157.36	4781.24	5199.04	6740.99	6771.88	6231.61
POS_4671	[M+H]+	4-{Methyl[3-phenyl-3-(pyridin-2-yl)propyl]amino}-4-oxobutanoic acid	0.374778	0.644131	0.123522	327.177	5.155		Organoheterocyclic compounds	Pyridines and derivatives	Pheniramines	C19H22N2O3	WVBWTLRAHFVIAJ-UHFFFAOYSA-N	CN(CCC(C1=CC=CC=C1)C2=NC=CC=C2)C(=O)CCC(=O)O	12174.1	5065.69	14066.8	18154.4	16198.3	14250.2	13352.9	13367.8	14334.1
POS_948	[M+H]+	4-Methylcinnamic acid	0.347967	0.832351	0.0821587	163.073	3.958		Phenylpropanoids and polyketides	Cinnamic acids and derivatives	Cinnamic acids	C10H10O2	RURHILYUWQEGOS-VOTSOKGWSA-N	CC1=CC=C(C=C1)/C=C/C(=O)O	23494.6	23294	29278.7	28441.9	31216.2	31730.3	26092.5	26110	28623.9
POS_897	[M+H]+	4-Methylcoumarin	1.17575	0.809574	0.863412	161.059	7.581		Phenylpropanoids and polyketides	Coumarins and derivatives		C10H8O2	PSGQCCSGKGJLRL-UHFFFAOYSA-N	CC1=CC(=O)OC2=C1C=CC=C2	192894	14326.3	17662.5	16976.7	16344.3	244459	50546	51763.5	50245.3
POS_1457	[M+H]+	4-Methylesculetin	0.173058	0.810545	0.098173	193.048	5.343		Phenylpropanoids and polyketides	Coumarins and derivatives	Hydroxycoumarins	C10H8O4	KVOJTUXGYQVLAJ-UHFFFAOYSA-N	CC1=CC(=O)OC2=CC(=C(C=C12)O)O	4869.1	4918.4	6482.77	7024.05	6869.85	6179.36	5007.66	5010.28	5620.18
POS_8738	[M+Na]+	5‐(1‐benzofuran‐2‐yl)‐N,N‐dimethyl‐2‐[4‐(piperazin‐1‐yl)phenyl]‐1,3‐thiazole‐4‐carboxamide	0.115997	0.994917	0.97242	455.148	2.914		Organoheterocyclic compounds	Diazinanes	Piperazines	C24H24N4O2S	UMTLULRIWDACNW-UHFFFAOYSA-N	CN(C)C(c1c(c2cc3ccccc3o2)sc(c2ccc(cc2)N2CCNCC2)n1)=O	7786.22	6854.3	10601.8	7849.57	8645.55	8876.18	7393	6968.59	7698.72
POS_9125	[M+Na]+	5-[(1R,3S,5R,8S)-3-(beta-D-glucopyranosyloxy)-8-hydroxy-1,5-dimethyl-6-oxabicyclo[3.2.1]oct-8-yl]-3-methyl-, (2Z,4E)-2,4-pentadienoic acid	0.285746	0.833726	0.0838437	467.184	2.913		Lipids and lipid-like molecules	Prenol lipids	Sesquiterpenoids	C21H32O10	UHHVHDDICOEBTQ-QCJIOVKVSA-N	C/C(=C/C(=O)O)/C=C/[C@@]1([C@]2(C)C[C@H](C[C@@]1(C)OC2)O[C@H]3[C@@H]([C@H]([C@@H]([C@@H](CO)O3)O)O)O)O	17654.2	16259.1	20712.9	23239.2	20199.6	22081.9	18685	17585.8	18896.3
POS_2128	[M+H]+	5-(6-Methyl-7-oxooctyl)furan-2(5H)-one	0.391255	0.913534	0.221791	225.147	4.323		Organoheterocyclic compounds	Dihydrofurans	Furanones	C13H20O3	MSOHKYKACHEERC-UHFFFAOYSA-N		79328.3	79684	86498.9	97144.2	90990.1	80614.6	70152.4	71683	71555
POS_2809	[M-2H2O+H]+	5|A-Androst-1-ene-3|A,17|A-diol	0.298737	0.860919	0.0780732	255.208	12.195		Lipids and lipid-like molecules	Steroids and steroid derivatives	Androstane steroids	C19H30O2	RZFGPAMUAXASRE-KHOSGYARSA-N		24497.8	25617.8	30193.5	32171.2	30181.6	30930.2	28432	27302.8	31123.1
POS_8206	[M+K]+	(5-Benzoyloxy-4,6-dihydroxy-3-methoxycyclohexen-1-yl)methyl benzoate	0.132226	0.854495	0.36365	437.105	3.152		Benzenoids	Benzene and substituted derivatives	Benzoic acids and derivatives	C22H22O7	HITZIDGSAVZVQH-UHFFFAOYSA-N	COC1C=C(COC(=O)C2=CC=CC=C2)C(C(C1O)OC(=O)C3=CC=CC=C3)O	3934.28	3259.82	5445.84	4855.43	5431.96	4504.9	4116	2580.24	4375.49
POS_6218	[M+Na]+	5-Chloro-3-[(1E,3E)-3,5-dimethylhepta-1,3-dienyl]-7,8-dihydroxy-7-methyl-8H-isochromen-6-one	0.210233	1.23084	0.685623	373.117	0.752		Organoheterocyclic compounds	Azaphilones		C19H23ClO4	ZFOBGKZKFOAYTR-ZYUHXDNHSA-N	CCC(C)/C=C(\C)/C=C/C1=CC2=C(C(=O)C(C)(C(C2=CO1)O)O)Cl	4209.39	6152.35	16318.6	5873.48	8473.99	7328.96	8893.51	8899.21	7823.99
POS_7797	[M+K]+	5-Chloro-3-[(E)-3,4-dihydroxy-3,5-dimethylhept-1-enyl]-7,8-dihydroxy-7-methyl-8H-isochromen-6-one	0.461314	0.76172	0.00306641	423.104	4.852		Organoheterocyclic compounds	Azaphilones		C19H25ClO6	BRELKNNWUMEGDN-VOTSOKGWSA-N	CCC(C)C(C(C)(/C=C/C1=CC2=C(C(=O)C(C)(C(C2=CO1)O)O)Cl)O)O	27251	29581.1	31398.2	38890.4	37119.2	39820.9	32882.9	33020.8	32908.8
POS_2394	[M+H]+	5-Cyclohexadecen-1-one	0.32242	1.19434	0.303902	237.231	7.319		Organic oxygen compounds	Organooxygen compounds	Carbonyl compounds	C16H28O	ABRIMXGLNHCLIP-UHFFFAOYSA-N	C1CC/C=C\CCCC(=O)CCCCCCC1	41359.8	27849.8	28628.1	29390.6	26095.3	26431.6	28613	27479.3	29740.9
POS_2093	[M+H]+	5-Hydroxy-2,2,4a-trimethyl-2a,3,4,5,6,7-hexahydro-1H-cyclobuta[i]inden-8-one	0.23562	1.02138	0.801568	223.167	7.859		Organic oxygen compounds	Organooxygen compounds	Alcohols and polyols	C14H22O2	UHRWOVVMQAASAO-UHFFFAOYSA-N	O=C1CCC(O)C2(C)CCC3C(C)(C)CC132	28612.4	36377.2	34395.8	34548.6	30757.9	31998.1	30893	32447.6	28554.8
POS_14233	[M+Na]+	5-Hydroxy-2-(4-methoxyphenyl)-8-(3-methylbut-2-enyl)-7-[3,4,5-trihydroxy-6-(hydroxymethyl)oxan-2-yl]oxy-3-(3,4,5-trihydroxy-6-methyloxan-2-yl)oxychromen-4-one	0.22918	0.952434	0.789791	699.227	1.661		Lignans, neolignans and related compounds			C33H40O15	TZJALUIVHRYQQB-UHFFFAOYSA-N	O=C1C(OC2OC(C)C(O)C(O)C2O)=C(OC=3C1=C(O)C=C(OC4OC(CO)C(O)C(O)C4O)C3CC=C(C)C)C=5C=CC(OC)=CC5	18677.6	18378.5	28806.1	25682	23727.6	19741.9	17012.4	17024.2	18018.2
POS_407	[M+H]+	5-Hydroxymethylfurfural	0.380691	0.916787	0.452567	127.037	10.007					C6H6O3	NOEGNKMFWQHSLB-UHFFFAOYSA-N	C1=C(OC(=C1)C=O)CO	57932	56151.9	77833.9	70745.9	70181.4	68410.2	60849.4	61361.8	60850.3
POS_12181	[M+Na]+	5-Methoxy-3-methyl-4-[(2S,3R,4S,5S,6R)-3,4,5-trihydroxy-6-[[(2R,3R,4S,5S,6R)-3,4,5-trihydroxy-6-(hydroxymethyl)oxan-2-yl]oxymethyl]oxan-2-yl]oxy-3H-benzo[f][2]benzofuran-1-one	0.136459	1.07168	0.799284	591.179	4.76		Organic oxygen compounds	Organooxygen compounds	Carbohydrates and carbohydrate conjugates	C26H32O14	PAEOIXITAYMQRF-BYSCJPLWSA-N	O=C1OC(C2=C(OC3OC(COC4OC(CO)C(O)C(O)C4O)C(O)C(O)C3O)C=5C(OC)=CC=CC5C=C12)C	6370.09	8255.19	13305.1	9297.65	6764.63	10000	6692	6879.38	6577.57
POS_9805	[M+Na]+	6-[2-Hydroxy-3-methyl-3-[(2S,3R,4S,5S,6R)-3,4,5-trihydroxy-6-(hydroxymethyl)oxan-2-yl]oxybutyl]-5,7-dimethoxychromen-2-one	0.116889	0.837537	0.121066	493.166	5.369		Lipids and lipid-like molecules	Fatty Acyls	Fatty acyl glycosides	C22H30O11	YVMUBJPWZKUGBC-NUTNSJPXSA-N	O=C1OC2=CC(OC)=C(C(OC)=C2C=C1)CC(O)C(OC3OC(CO)C(O)C(O)C3O)(C)C	4099	4967.47	5228.87	6248.02	5125.63	5694.66	5780.89	5633.36	5598.31
POS_7567	[M-H2O+H]+	6-[3-[(3,4-Dimethoxyphenyl)methyl]-4-methoxy-2-(methoxymethyl)butyl]-4-methoxy-1,3-benzodioxole	7.05713	0.675349	0.436185	415.21	7.994		Lignans, neolignans and related compounds	Dibenzylbutane lignans		C24H32O7	RCFGIEPQSDGMJJ-UHFFFAOYSA-N	COCC(CC1=CC=C(C(=C1)OC)OC)C(CC2=CC3=C(C(=C2)OC)OCO3)COC	4.21766e+06	3.66601e+06	4.11853e+06	4.12035e+06	3.31451e+06	1.0337e+07	4.78736e+06	4.79046e+06	4.79797e+06
POS_9275	[M+K]+	6-[(4E,6E)-2,3-Dihydroxy-4,6-dimethyl-7-(2,4,5-trimethyl-3,6-dioxabicyclo[3.1.0]hexan-2-yl)hepta-4,6-dien-2-yl]-4-methoxy-3,5-dimethylpyran-2-one	0.316603	0.794885	0.289962	473.199	4.653		Lipids and lipid-like molecules	Fatty Acyls	Fatty alcohols	C24H34O7	UXTZIHZDUIRZDY-JASOSIDASA-N	C/C(=C\C1(C)C2C(C)(C(C)O1)O2)/C=C(\C)/C(C(C)(C3=C(C)C(=C(C)C(=O)O3)OC)O)O	19692.3	20606.9	34290.9	35179.8	27118.9	31539	24810.7	25168.3	25518
POS_6502	[M+H]+	6-{5a,11-dimethyl-1H,2H,3H,4H,5H,6H,7H,8H,9H,9aH-cyclopenta[a]phenanthren-1-yl}-2,3-dimethylheptane	0.620597	0.756896	0.054444	381.349	12.348					C28H44	RZLBBMDTYXMEEP-BBCOKDAQNA-N	C=1C(=C2C(=C3C1C4CCCCC4(C)CC3)CCC2C(C)CCC(C)C(C)C)C	44531.2	45258.9	59531.6	71944.1	65001.1	60336.3	55215.5	55218.9	57037.6
POS_7282	[M+Na]+	6,7-Dimethoxy-8-(beta-D-glucopyranosyloxy)-2H-1-benzopyran-2-one	0.107521	0.915431	0.534714	407.093	3.584		Phenylpropanoids and polyketides	Coumarins and derivatives	Coumarin glycosides	C17H20O10	MLOMRDQPPYHSAX-QSDFBURQSA-N	O=C1OC=2C(OC3OC(CO)C(O)C(O)C3O)=C(OC)C(OC)=CC2C=C1	3174.39	3089.87	4314.93	3698.22	4382.82	3475.47	3253.38	3254.48	3663.43
POS_7024	[M+H]+	6-{9a,11a-dimethyl-1H,2H,3H,3aH,3bH,4H,8H,9H,9bH,10H,11H-cyclopenta[a]phenanthren-1-yl}-3-ethyl-2-methylheptane	0.811808	0.849222	0.0851976	397.38	12.817					C29H48	ICCTZARHLGPHMT-AVTHQIONNA-N	C1=CCCC2(C1=CCC3C2CCC4(C)C(CCC34)C(C)CCC(CC)C(C)C)C	163220	149779	190256	207597	188903	196107	176464	176467	178937
POS_5482	[M+Na]+	6a,7,8-Trihydroxy-3-methyl-3,4,5,6,7,12a-hexahydro-2H-benzo[a]anthracene-1,12-dione	0.904813	0.716143	0.00250342	351.125	0.693		Benzenoids	Tetralins		C19H20O5	CRULJZWXPCYLAC-UHFFFAOYSA-N	CC1CC2=C(C(=O)C1)C3C(=O)C4=CC=CC(=C4C(C3(CC2)O)O)O	76421.6	84877.3	92047.8	119836	113848	120082	93582.7	93351.7	97387.4
POS_8680	[M+Na]+	6-(beta-D-Glucopyranosyloxy)-4,5,6,7,8,8a-hexahydro-5-hydroxy-5-(1-hydroxy-1-methylethyl)-3,8-dimethyl-2(1H)-azulenone	0.753414	0.845224	0.107153	453.209	5.994		Lipids and lipid-like molecules	Prenol lipids	Terpene glycosides	C21H34O9	HVAVGMDRUJHUOH-UURFWDJCSA-N	CC1CC(C(CC2=C(C)C(=O)CC12)(C(C)(C)O)O)O[C@H]3[C@@H]([C@H]([C@@H]([C@@H](CO)O3)O)O)O	125535	131028	164819	169889	164061	164596	142390	137363	145663
POS_7108	[M+Na]+	6-formyl-5-hydroxy-10-(hydroxymethyl)-3-methylidene-2-oxo-2H,3H,3aH,4H,5H,8H,9H,11aH-cyclodeca[b]furan-4-yl 2-methylbutanoate	1.04882	0.893048	0.267357	401.156	4.464						KZJNKSIORXDWKH-LUGOROIYSA-N		340941	384657	466934	445335	442015	448000	384561	384657	389764
POS_3777	[M+H]+	[6]-Gingerol	0.330303	0.945724	0.591259	295.186	5.934	C10462	Benzenoids	Phenols	Methoxyphenols	C17H26O4	NLDDIKRKFXEWBK-UHFFFAOYSA-N	CCCCCC(CC(=O)CCC1=CC=C(C(=C1)OC)O)O	46971.4	45691.9	60938.4	53761.9	56475.1	52180.1	50502.2	50503.5	49407.5
POS_5949	[M+Na]+	(7E,13E)-9,15-Dihydroxy-4,10,16-trimethyl-1,5,11-trioxacyclohexadeca-7,13-diene-2,6,12-trione	0.328206	0.67206	0.00229772	365.119	3.594		Phenylpropanoids and polyketides	Macrolides and analogues		C16H22O8	MJMMUATWVTYSFD-YDFGWWAZSA-N	CC1CC(=O)OC(C)C(/C=C/C(=O)OC(C)C(/C=C/C(=O)O1)O)O	7941.17	7473.13	9269.06	12386	11812.3	12529.6	8684.05	9573.74	8722.57
POS_6323	[M+H]+	7''-ethyl-6-methyl-4'',7''-dihydro-3''H-dispiro[oxane-2,6'-[7,9,12]triazatricyclo[6.3.1.04,12]dodecane-10',2''-oxepin]-8'-en-3-ol	1.04548	0.969158	0.813728	376.26	7.086					C21H33N3O3	PVERDUFTDYLFAY-WXWVCVOLNA-N	OC1CCC(OC21NC3=NC4(OC(C=CCC4)CC)CC5N3C(CC5)C2)C	392252	442279	423622	422189	525849	350154	1.82179e+06	1.83983e+06	1.82182e+06
POS_7133	[M+H]+	7-Ketocholesterol	0.327203	0.845982	0.548813	401.335	11.992		Lipids and lipid-like molecules	Steroids and steroid derivatives	Cholestane steroids	C27H44O2	YIKKMWSQVKJCOP-ABXCMAEBSA-N	O=C1C=C2CC(O)CCC2(C)C3CCC4(C)C(CCC4C13)C(C)CCCC(C)C	26611	19566.8	37448.5	44118	29812.2	24921	31848.1	31848.5	31327.2
POS_1181	[M+H]+	7-Methoxycoumarin	0.208968	0.970797	0.675899	177.052	3.54	C09268	Phenylpropanoids and polyketides	Coumarins and derivatives		C10H8O3	LIIALPBMIOVAHH-UHFFFAOYSA-N		24876.6	25600.7	30594.3	28080.2	27501.6	27928.6	26046.4	25226.9	26049.7
POS_7871	[M+H]+	7(S)-Chloro-7-deoxylincomycin	0.437539	0.951088	0.600523	425.176	3.415	C06914	Organic acids and derivatives	Carboxylic acids and derivatives	Amino acids, peptides, and analogues	C18H33ClN2O5S	KDLRVYVGXIQJDK-NOWPCOIGSA-N	CCC[C@@H]1C[C@@H](C(=NC(C(C)Cl)[C@@H]2[C@@H]([C@@H]([C@H]([C@H](O2)SC)O)O)O)O)N(C)C1	88528.6	88314.6	114465	99282.5	103629	103378	89162.6	89165.9	95832.4
POS_7862	[M+K]+	8-(2,3-Dihydroxy-3-methylbutyl)-5,7-dimethoxy-2-phenyl-2,3-dihydrochromen-4-one	0.203882	0.863083	0.105771	425.135	7.17		Phenylpropanoids and polyketides	Flavonoids	Flavans	C22H26O6	SDEUJZQQWGXEEM-UHFFFAOYSA-N	CC(C)(C(CC1=C(C=C(C2=C1OC(CC2=O)C3=CC=CC=C3)OC)OC)O)O	14221.3	13302.2	14892.8	18313.1	15201.5	15630.5	13848	14056.9	12467
POS_9181	[M+K]+	[8-[2-(3-Methylbutanoyloxy)propan-2-yl]-2-oxo-8,9-dihydrofuro[2,3-h]chromen-9-yl] 3-methylbutanoate	0.195939	0.881602	0.218573	469.167	4.22		Phenylpropanoids and polyketides	Coumarins and derivatives	Furanocoumarins	C24H30O7	KPLBOWKEQXYXSD-UHFFFAOYSA-N	CC(C)CC(=O)OC1C2=C(C=CC3=C2OC(=O)C=C3)OC1C(C)(C)OC(=O)CC(C)C	13082.3	13010.8	16519	17330.5	15515.6	15488.8	13782.6	13783.6	13848.6
POS_3710	[M+H]+	8-[3-Oxo-2-[(E)-pent-2-enyl]cyclopenten-1-yl]octanoic acid	0.718985	0.67429	0.379981	293.207	9.146		Lipids and lipid-like molecules	Fatty Acyls	Fatty acids and conjugates	C18H28O3	RHVWQVSLVMXMBR-XVNBXDOJSA-N		50190.8	46167.7	79384.5	140256	62570.5	57807.9	65108	66358.4	64575.1
POS_3715	[M+H]+	8-(4-Oxo-5-pent-2-enylcyclopent-2-en-1-yl)octanoic acid	0.359428	0.829229	0.220878	293.212	6.691		Lipids and lipid-like molecules	Fatty Acyls	Eicosanoids	C18H28O3	PMTMAFAPLCGXGK-UHFFFAOYSA-N	CCC=CCC1C(CCCCCCCC(=O)O)C=CC1=O	27249.8	24551.9	38388.5	36754.9	35128	36881	32226.1	30722.3	32254.6
POS_7054	[M+Na]+	8-Hydroxy-2,7,7,11,15-pentamethyl-5,12,16-trioxapentacyclo[9.8.0.0(2),.0,.0(1)(3),(1)]nonadec-13(18)-ene-3,17-dione	0.297294	0.587473	0.00082701	399.181	6.362		Organoheterocyclic compounds	Naphthopyrans		C21H28O6	OYBHLUBLZHVTKK-UHFFFAOYSA-N	O=C1OC(C)CC=2OC3(C)CCC4(O)C(C(=O)C5OC5C4(C)C)(C)C3CC12	4479.07	4478.58	4974.66	8539.63	7510.71	7665.33	5675.72	5677.36	5770.22
POS_2946	[M-3H2O+H]+	8-Hydroxy-9,10-epoxystearic acid	0.274883	0.937149	0.411444	261.218	13.593		Lipids and lipid-like molecules	Fatty Acyls	Lineolic acids and derivatives	C18H34O4	GQEOLYBERRZZCE-UHFFFAOYSA-N		85519.5	70731.2	88843.9	90771.8	83222.1	87538.3	75486	75536.9	77336.9
POS_5155	[M+H]+	8-Prenylnaringenin	0.192452	0.736152	0.158663	341.147	2.839		Phenylpropanoids and polyketides	Flavonoids	Flavans	C20H20O5	LPEPZZAVFJPLNZ-SFHVURJKSA-N	CC(=CCC1=C(C=C(C2=C1O[C@@H](CC2=O)C3=CC=C(C=C3)O)O)O)C	4016.75	4944.54	6196.6	8467.53	6462.44	5660.75	5534.52	6102.36	5536.73
POS_3006	[M+H]+	(9E)-11a-hydroxy-3,6,10-trimethyl-6,7,8,11-tetrahydro-4H-cyclodeca[b]furan-2,5-dione	0.237299	0.87043	0.274581	265.14	5.353		Lipids and lipid-like molecules	Prenol lipids	Terpene lactones	C15H20O4	SCOXWKWLFRIELY-WEVVVXLNSA-N		14093.1	15928.7	20763.6	19472.6	19255.5	19617	16626.3	16627.5	17706.6
POS_1781	[M-H2O+H]+	9-Epiblumenol B	0.926297	0.913884	0.472588	209.152	5.719		Lipids and lipid-like molecules	Prenol lipids	Sesquiterpenoids	C13H22O3	CWOFGGNDZOPNFG-UHFFFAOYSA-N	CC1=CC(=O)CC(C)(C)C1(CCC(C)O)O	309838	299142	426427	373748	387363	371863	329251	329272	339297
POS_776	[M+H]+	Acetaminophen	0.495594	2.04983	0.0088048	152.069	1.307	C06804	Benzenoids	Phenols	1-hydroxy-2-unsubstituted benzenoids	C8H9NO2	RZVAJINKPMORJF-UHFFFAOYSA-N	CC(=NC1=CC=C(C=C1)O)O	12571.4	17114.9	17788.5	6851.44	8003.73	8305.27	10154.3	11062.4	10163.5
POS_663	[M]+	Acetylcholine	0.303047	1.19617	0.25942	146.113	0.817		Organic nitrogen compounds	Organonitrogen compounds	Quaternary ammonium salts	[C7H16NO2]+	OIPILFWXSMYKGL-UHFFFAOYSA-N	CC(=O)OCC[N+](C)(C)C	15512.4	16581.4	22821.3	15555.4	15399.6	14954	13725.5	15229.6	13732.4
POS_7952	[M+H]+	Acetyl-Leu-Leu-Arg-al	1.23781	1.25423	0.528847	427.303	11.084		Organic acids and derivatives	Carboxylic acids and derivatives	Amino acids, peptides, and analogues	C20H38N6O4	GDBQQVLCIARPGH-IKGGRYGDSA-N	CC(C)C[C@@H](C(=N[C@@H](CC(C)C)C(=N[C@H](CCCNC(=N)N)C=O)O)O)N=C(C)O	299839	225494	420645	311198	105525	337506	142005	142014	142853
POS_10822	[M+H]+	Aerucyclamide A	0.248679	0.80347	0.100934	535.21	5.526		Organic acids and derivatives	Carboxylic acids and derivatives	Amino acids, peptides, and analogues	C24H34N6O4S2	VJFRQMMMXJJUSM-VZGZUROSSA-N	CC[C@H](C)[C@H]1C2=N[C@@H]([C@@H](C)O2)C(=NCC3=NC(=CS3)C(=N[C@H]([C@@H](C)CC)C4=N[C@H](CS4)C(=N1)O)O)O	11851.5	8480.08	12286.2	14185.9	13415.1	12995.2	10074.8	10416.6	10076.8
POS_472	[M+H]+	Agmatine	0.444299	1.12221	0.594737	131.128	0.894	C00179	Organic nitrogen compounds	Organonitrogen compounds	Guanidines	C5H14N4	QYPPJABKJHAVHS-UHFFFAOYSA-N	N=C(N)NCCCCN	26989.8	46871.9	49514.4	30646.4	38224.7	41068.8	42062.5	39190.7	42083
POS_7047	[M+Na]+	Ailanthone	0.319383	0.9979	0.989623	399.139	4.266		Lipids and lipid-like molecules	Prenol lipids	Terpene lactones		WBBVXGHSWZIJST-RLQYZCPESA-N	CC1=CC(=O)[C@H]([C@]2([C@H]1C[C@@H]3[C@]45[C@@H]2[C@]([C@@H](C(=C)[C@@H]4CC(=O)O3)O)(OC5)O)C)O	76887.4	76666.7	102703	104836	73780.3	78180.4	94279.4	89943.5	89980.2
POS_10316	[M+H]+	Alisol A	0.924637	1.41238	0.115814	513.352	9.514		Lipids and lipid-like molecules	Prenol lipids	Triterpenoids	C30H50O5	HNOSJVWYGXOFRP-UNPOXIGHSA-N	C[C@H](C[C@@H]([C@H](C(C)(C)O)O)O)C1=C2C[C@@H]([C@H]3[C@]4(CCC(=O)C([C@@H]4CC[C@@]3([C@]2(CC1)C)C)(C)C)C)O	82123.1	88257.6	126698	72864.2	62724.5	74750.9	73202.7	65405.5	73305.5
POS_5893	[M+H]+	alpha-Aminoorcein	0.148552	0.910749	0.533382	363.142	1.696		Organoheterocyclic compounds	Benzoxazines	Phenoxazines	C21H18N2O4	NNZHGEUZKBYASA-UHFFFAOYSA-N	CC1=CC(=CC(=C1C2=C(C)C3=C(C=C2N)OC4=CC(=O)C=C(C)C4=N3)O)O	8281.57	8817.83	11687	12198.9	10248.7	9159.74	8476.92	8454.93	8955.41
POS_8825	[M+H]+	alpha-Boswellic acid	0.988638	0.853528	0.221998	457.363	10.832		Lipids and lipid-like molecules	Prenol lipids	Triterpenoids	C30H48O3	BZXULBWGROURAF-IKNLXHIFSA-N	C[C@@]12CC[C@@]3(C(=CC[C@H]4[C@]3(CC[C@@H]5[C@@]4(CC[C@H]([C@]5(C)C(=O)O)O)C)C)[C@@H]1CC(CC2)(C)C)C	233841	234051	326373	322702	305042	302823	262790	262795	268300
POS_3013	[M+H]+	Ammothamnine	0.0793711	0.905654	0.227334	265.187	5.967					C15H24N2O2	XVPBINOPNYFXID-UHFFFAOYSA-N	C1CC2C3CCC[N+]4(C3C(CCC4)CN2C(=O)C1)[O-]	13161.6	13415.6	11755.6	15473.7	12777	14075.4	11699.2	11712.7	11712.7
POS_10341	[M+Na]+	Andrographidin B	0.213455	0.749979	0.0876437	515.11	2.403		Phenylpropanoids and polyketides	Flavonoids	Flavonoid glycosides	C23H24O12	JCUIPEIMZRLNKQ-BSTKLLGTSA-N		5950.89	5733.55	7243.97	9267.79	6799.31	9171.47	5714.27	5760.7	6086.25
POS_5576	[M+H]+	Anileridine	0.682859	1.66459	0.187103	353.228	7.991		Organoheterocyclic compounds	Piperidines	Phenylpiperidines	C22H28N2O2	LKYQLAWMNBFNJT-UHFFFAOYSA-N	CCOC(=O)C1(CCN(CCC2=CC=C(C=C2)N)CC1)C3=CC=CC=C3	84350.4	46009.6	39039.9	33036.5	31630.9	37099.4	40701.1	44110.5	40717.9
POS_11395	[M+Na]+	Arctiin	0.424378	0.581812	0.00981874	557.194	5.161		Lignans, neolignans and related compounds	Lignan glycosides		C27H34O11	XOJVHLIYNSOZOO-SWOBOCGESA-N	O=C1OCC(CC2=CC=C(OC)C(OC)=C2)C1CC3=CC=C(OC4OC(CO)C(O)C(O)C4O)C(OC)=C3	7870.19	7768.87	12124.6	16048.9	15808.6	15862	11340.6	11341	7849.59
POS_1161	[M+H]+	Arginine	0.770399	0.676871	0.00442566	175.117	0.653		Organic acids and derivatives	Carboxylic acids and derivatives	Amino acids, peptides, and analogues	C6H14N4O2	ODKSFYDXXFIFQN-UHFFFAOYSA-N	C(CC(C(=O)O)N)CNC(=N)N	43428	48769.4	53725.6	67843.3	70766	76975.4	56891.5	53967.1	56913.6
POS_2642	[M+H]+	Arglabin	0.600946	0.773332	0.0765194	247.131	5.353					C15H18O3	UVJYAKBJSGRTHA-ZFFQGIBWSA-N	CC1=CC[C@]23C1C4C(CC[C@]2(O3)C)C(=C)C(=O)O4	45773.1	46802.4	65466.9	68583.9	65911.3	69870.3	57222	53343.1	60780.1
POS_10148	[M+H]+	Asperphenamate	0.491538	0.759153	0.0317189	507.226	8.574		Organic acids and derivatives	Carboxylic acids and derivatives	Amino acids, peptides, and analogues	C32H30N2O4	CVULDJMCSSACEO-VMPREFPWSA-N	C1=CC=C(C=C1)C[C@@H](COC(=O)[C@H](CC2=CC=CC=C2)NC(=O)C3=CC=CC=C3)NC(=O)C4=CC=CC=C4	30983.5	27878.9	33544.2	45520.6	39060.2	37142.5	33351.2	33364	34089.3
POS_12934	[M+H]+	Asteriaceramide A	0.592353	0.765891	6.05543e-05	626.568	13.589					C38H75NO5	NMJATLITVAZZIR-CHMRVKKNNA-N	O=C(NC(CO)C(O)C(O)CCCCCCCCC=CCCCCCCCC)C(O)CCCCCCCCCCCCCC	53079.3	54870.8	51769.1	69893.6	69458.3	69188.4	59252.6	61328.3	59252.5
POS_9217	[M+Na]+	Astragalin	0.367924	0.809785	0.0319793	471.088	5.068	C12249	Phenylpropanoids and polyketides	Flavonoids	Flavonoid glycosides		JPUKWEQWGBDDQB-QSOFNFLRSA-N	C1=CC(=CC=C1C2=C(C(=O)C3=C(C=C(C=C3O2)O)O)O[C@H]4[C@@H]([C@H]([C@@H]([C@H](O4)CO)O)O)O)O	23102.6	23199.2	28387.6	31621.3	29966.6	30645.9	28218.9	28219.1	26159.4
POS_16383	[M+Na]+	Astragaloside II	0.114836	1.05609	0.727918	849.456	7.597						AYWNHWGQTMCQIV-PENCHUSISA-N????	CC(=O)O[C@@H]1[C@H]([C@@H](CO[C@H]1O[C@H]2CC[C@]34C[C@]35CC[C@@]6([C@H]([C@H](C[C@]6([C@@H]5C[C@@H]([C@H]4C2(C)C)O[C@H]7[C@@H]([C@H]([C@@H]([C@H](O7)CO)O)O)O)C)O)[C@]8(CC[C@H](O8)C(C)(C)O)C)C)O)O	6329.68	6168.4	8491.21	7782.68	5510.8	6580.99	6605.12	6605.46	6407.62
POS_7181	[M+H]+	Aurantiamide	0.198732	0.821162	0.227774	403.205	7.107		Organic acids and derivatives	Carboxylic acids and derivatives	Amino acids, peptides, and analogues	C25H26N2O3	KSVKECXWDNCRTM-GOTSBHOMSA-N	C1=CC=C(C=C1)C[C@@H](CO)N=C([C@H](CC2=CC=CC=C2)N=C(C3=CC=CC=C3)O)O	7782.69	7455.77	11116.3	12011.3	10200.4	9882.67	9688.28	9493.19	9695.5
POS_10949	[M+Na]+	Austalide A	0.500258	0.623342	0.00111268	539.221	6.245		Organoheterocyclic compounds	Benzopyrans	1-benzopyrans	C28H36O9	JVCNHGXAVMINTN-QBNAFFQBSA-N	O=C1OCC2=C1C(OC)=C3C(OC4(C)CC(OC(=O)C)C56OC(OC)(OC5(C)C)CCC6(C)C4C3)=C2C	14398.6	14058.4	17252.4	24100.3	25294.3	23935	20080	20356.8	19753.1
POS_5504	[M+Na]+	Avocadene 2-acetate	0.43373	1.06945	0.519016	351.247	10.969		Lipids and lipid-like molecules	Fatty Acyls	Fatty alcohols	C19H36O4	LUIGTZGBXWZJAX-UHFFFAOYSA-N	C=CCCCCCCCCCCCC(CC(CO)OC(=O)C)O	52274.7	61650.2	70723.4	59125.6	59791.5	53739.4	58856.9	58325.5	58862.9
POS_2235	[M+H]+	Benz[a]acridine	0.261993	1.41279	0.00443921	230.091	2.393		Organoheterocyclic compounds	Quinolines and derivatives	Benzoquinolines	C17H11N	JEGZRTMZYUDVBF-UHFFFAOYSA-N	C1=CC2=C(C=C1)C3=C(C=C2)N=C4C=CC=CC4=C3	7576.38	6790.16	7749.52	5291.69	4793.23	5569.29	5976.41	5778.98	5999.59
POS_188	[M+NH4]+	Benzaldehyde	0.187014	0.953052	0.648052	107.048	2.657	C00261	Benzenoids	Benzene and substituted derivatives	Benzoyl derivatives	C7H6O	HUMNYLRZRPPJDN-UHFFFAOYSA-N	C1=CC=C(C=C1)C=O	20235	20937.8	27167.2	24797.1	22820.2	24089	22813.9	22261.8	22816.4
POS_4068	[M]+	Benzododecinium	0.626613	0.805587	0.00517958	304.294	8.885		Benzenoids	Benzene and substituted derivatives	Phenylmethylamines	[C21H38N]+	CYDRXTMLKJDRQH-UHFFFAOYSA-N		75429.4	84267.7	84705.5	104694	98444	100247	89488	82306.2	95478.4
POS_7972	[M+H]+	beta-Amyrin	0.676554	1.21303	0.124868	427.393	12.805	C08616	Lipids and lipid-like molecules	Prenol lipids	Triterpenoids	C30H50O	JFSHUTJDVKUMTJ-QHPUVITPSA-N	CC1(C)CC[C@]2(C)CC[C@]3(C)C(=CC[C@@H]4[C@@]5(C)CC[C@@H](C(C)(C)[C@@H]5CC[C@]43C)O)[C@@H]2C1	74105.1	75514.6	97016.3	69357.4	66994	66970.1	69634.2	75237.9	69640.7
POS_16076	[M+Na]+	beta-D-Glucopyranoside, (3beta,5xi,6alpha,9xi,12beta)-20-(beta-D-glucopyranosyloxy)-3,12-dihydroxydammar-24-en-6-yl	0.432718	1.02203	0.616391	823.479	10.018		Lipids and lipid-like molecules	Prenol lipids	Triterpenoids	C42H72O14	YURJSTAIMNSZAE-ILDRPQKSSA-N	OCC1OC(OC2CC3(C)C(CC(O)C4C(CCC43C)C(OC5OC(CO)C(O)C(O)C5O)(C)CCC=C(C)C)C6(C)CCC(O)C(C)(C)C26)C(O)C(O)C1O	128043	131493	137586	135871	120916	131773	136551	137907	136564
POS_285	[M+H]+	Betaine	0.698373	0.9185	0.0103871	118.084	0.649		Organic acids and derivatives	Carboxylic acids and derivatives	Amino acids, peptides, and analogues	C5H11NO2	KWIUHFFTVRNATP-UHFFFAOYSA-N	C[N+](C)(C)CC(=O)[O-]	322839	328426	339496	367707	357079	353887	339818	339829	347365
POS_14601	[M+H]+	beta-Solanine	0.138264	0.962434	0.649838	722.455	10.909		Lipids and lipid-like molecules	Steroids and steroid derivatives	Steroidal glycosides	C39H63NO11	OCVQAFQRXHOFMV-UHFFFAOYSA-N	CC1CCC2C(C)C3C(CC4C5CC=C6CC(CCC6(C)C5CCC43C)OC7C(C(C(C(CO)O7)O)OC8C(C(C(C(CO)O8)O)O)O)O)N2C1	12234.1	11610.2	14922.6	13752.8	13305.1	13222.1	12396.4	12398	12325.9
POS_8063	[M+Na]+	Bidwillon A	0.515229	0.893089	0.0566991	431.189	4.919		Phenylpropanoids and polyketides	Isoflavonoids	Isoflavans	C25H28O5	QUBRRXBPXPHDJO-UHFFFAOYSA-N	CC(=CCC1=C(C(=C2C(=C1)C(=O)C(CO2)C3=CC=C(C=C3O)O)CC=C(C)C)O)C	97410.9	98870.6	111468	113398	117281	113911	103760	103763	108186
POS_4806	[M+Na]+	Biflorin	0.203647	0.964963	0.73656	331.126	3.435		Benzenoids	Naphthalenes	Naphthoquinones	C20H20O3	DSVUOBIQVPVZST-UHFFFAOYSA-N	CC(=CCCC1=COC2=C(C)C(=O)C(=O)C3=C(C)C=CC1=C32)C	21666.1	24485.1	29972.9	26912.1	24786.6	27189.4	24407	24906.5	23871.4
POS_8111	[M+Na]+	Bruceine D	0.341498	0.686386	0.033024	433.144	5.342		Lipids and lipid-like molecules	Prenol lipids	Terpene lactones		JBDMZGKDLMGOFR-DFEKUIMESA-N	CC1=CC(=O)[C@H]([C@]2([C@H]1C[C@@H]3[C@]45[C@@H]2[C@H]([C@@H]([C@@]([C@@]4([C@H](C(=O)O3)O)O)(OC5)C)O)O)C)O	9604.5	8261.07	11368.8	15118.3	15397.1	12076.4	12148.3	12157.7	11381.5
POS_6922	[M+H]+	Brucine	0.76428	0.82571	0.15208	395.201	5.329		Alkaloids and derivatives	Strychnos alkaloids		C23H26N2O4	RRKTZKIUPZVBMF-UHFFFAOYSA-N	COC1=CC2=C(C=C1OC)N3C(=O)CC4C5C6CC7C2(CCN7CC6=CCO4)C53	104326	114205	152530	152680	149253	147451	127723	123154	128244
POS_9928	[M+Na]+	Bryodulcosigenin	0.568867	1.34607	0.00681823	497.356	10.088		Lipids and lipid-like molecules	Steroids and steroid derivatives	Cucurbitacins		FPMQKXQOBKDVHF-ZGUWQJCPSA-N	C[C@H](CCC(C(C)(C)O)O)[C@H]1CC[C@@]2([C@@]1(CC(=O)[C@@]3([C@H]2CC=C4[C@H]3CC[C@@H](C4(C)C)O)C)C)C	46507.5	45408.6	40318.6	33839.2	30521.3	33877.3	37305.3	37603.8	37603.5
POS_1503	[M+H]+	Caffeine	0.940503	0.8959	0.311617	195.088	3.346	C07481	Organoheterocyclic compounds	Imidazopyrimidines	Purines and purine derivatives	C8H10N4O2	RYYVLZVUVIJVGH-UHFFFAOYSA-N	O=C1C2=C(N=CN2C)N(C(=O)N1C)C	309562	298449	404255	384729	376349	368811	329887	331495	331466
POS_5422	[M+H]+	Camptothecin	0.230872	0.734239	0.0334455	349.124	5.494		Alkaloids and derivatives	Camptothecins		C20H16N2O4	VSJKWCGYPAHWDS-FQEVSTJZSA-N	CC[C@@]1(C2=C(COC1=O)C(=O)N3CC4=CC5=C(C=CC=C5)N=C4C3=C2)O	6290.37	4799.75	6332.96	8417.96	8249.5	7061.98	6241.49	6135.05	6245.48
POS_5030	[M+H]+	Catharanthine	0.141892	1.05584	0.739416	337.195	6.523		Alkaloids and derivatives	Ibogan-type alkaloids		C21H24N2O2	CMKFQVZJOWHHDV-NQZBTDCJSA-N	O=C(OC)C12C=3NC=4C=CC=CC4C3CCN5CC(C=C(CC)C51)C2	30050.5	21783.3	19030.4	24658.4	21175.1	21283	22366	22366.1	23014.1
POS_4368	[M+H]+	Cephalotaxine	0.0912439	0.900535	0.292996	316.14	0.793		Alkaloids and derivatives	Cephalotaxus alkaloids		C18H21NO4	YMNCVRSYJBNGLD-KURKYZTESA-N	COC1=C[C@]23CCCN2CCC4=CC5=C(C=C4[C@@H]3[C@@H]1O)OCO5	4387.41	4743.26	5249.2	5411.94	4660.78	5895.42	5253.84	5239.37	5140.04
POS_11227	[M+Na]+	Chaetoglobosin A	0.270712	0.673884	0.210713	551.237	5.012		Alkaloids and derivatives	Cytochalasans	Chaetoglobosins	C32H36N2O5	OUMWCYMRLMEZJH-VOXRAUTJSA-N	C[C@H]1CC=C[C@H]2[C@H]3[C@@](C)([C@@H](C)[C@H]4[C@H](CC5=CNC6=C5C=CC=C6)N=C([C@@]24C(=O)C=CC(=O)[C@@H](C(=C1)C)O)O)O3	5285.23	3670.09	10251.9	9259.05	10707.4	8535.78	5753.13	7535.63	5756.45
POS_10647	[M+H]+	Chaetoglobosin C	0.269869	0.730745	0.0143434	529.262	5.614		Alkaloids and derivatives	Cytochalasans	Chaetoglobosins	C32H36N2O5	RIZAHVBYKWUPHQ-MASOQXDXSA-N	C[C@H]/1C/C=C\[C@H]2[C@H]3[C@@](C)([C@@H](C)[C@H]4[C@H](CC5=CNC6=C5C=CC=C6)N=C([C@@]24C(=O)CCC(=O)C(=O)/C(=C1)/C)O)O3	8002.87	8056.82	8625.46	12006.6	11921.5	9852.68	8803.6	8850.12	9383.68
POS_16868	[M]+	Chlorophyll a from Chlorella	0.798883	0.551758	0.0708833	893.549	13.314		Organoheterocyclic compounds	Tetrapyrroles and derivatives	Chlorins	C55H72MgN4O5	ATNHDLDRLWWWCB-ZPPYAHEGSA-M		42874.5	45828.2	21768.5	80624.7	71311	48281.1	10602.3	17254.1	21721.7
POS_16963	[M]+	Chlorophyll b from Chlorella	0.30736	1.06605	0.945312	907.518	13.236		Organoheterocyclic compounds	Tetrapyrroles and derivatives	Chlorins	C55H70MgN4O6	MSLKMRUEVOYOOZ-FCFLHPMBSA-L		19481.5	2924.64	3848.92	3746.03	2440	18442.3	4799.91	5419.99	4819.97
POS_6556	[M+H]+	Cholest-4,6-Dien-3-One	0.584268	0.773148	0.0514489	383.332	11.529		Lipids and lipid-like molecules	Steroids and steroid derivatives	Cholestane steroids	C27H42O	XIWMRKFKSRYSIJ-GYKMGIIDSA-N	O=C1C=C2C=CC3C(CCC4(C)C3CCC4C(C)CCCC(C)C)C2(C)CC1	45697.4	40773	55079.4	66598	58131.6	58352.9	45491.5	51506.7	45548.7
POS_170	[M]+	Choline	2.47269	0.991044	0.843487	104.106	0.653	C00114	Organic nitrogen compounds	Organonitrogen compounds	Quaternary ammonium salts	[C5H14NO]+	OEYIOHPDSNJKLS-UHFFFAOYSA-N		3.86423e+06	4.02491e+06	4.43997e+06	4.22454e+06	4.13027e+06	4.08571e+06	4.06957e+06	4.06976e+06	4.09384e+06
POS_4111	[M+H]+	Cimifugin	0.799348	0.480476	0.000405753	307.115	4.344		Organoheterocyclic compounds	Benzopyrans	1-benzopyrans	C16H18O6	ATDBDSBKYKMRGZ-ZDUSSCGKSA-N	CC(C)([C@@H]1CC2=C(O1)C=C3C(=C2OC)C(=O)C=C(O3)CO)O	18734.4	19348.8	24895.7	44992.4	43574	42509.8	30395	29778.4	32974.5
POS_3778	[M+H]+	Cinchonidine	0.30945	0.943389	0.460335	295.186	5.233	C11379	Alkaloids and derivatives	Cinchona alkaloids		C19H22N2O	KMPWYEUPVWOPIM-UHFFFAOYSA-N	C=CC1CN2CCC1CC2C(C3=CC=NC4=C3C=CC=C4)O	73575.4	67849.7	85658.5	82862.6	76655.7	81192.2	70660.9	70661.5	72056.6
POS_488	[M+H]+	Cinnamaldehyde	0.200755	0.934693	0.388542	133.064	3.756	C00903	Phenylpropanoids and polyketides	Cinnamaldehydes		C9H8O	KJPRLNWUNMBNBZ-QPJJXVBHSA-N	C1=CC=C(C=C1)/C=C/C=O	26528	25422	30608.4	31839.5	28564.6	27922.8	26963.6	26966.2	27428
POS_697	[M+H]+	Cinnamamide	0.137844	1.05641	0.517071	148.074	4.602		Phenylpropanoids and polyketides	Cinnamic acids and derivatives	Cinnamic acid amides	C9H9NO	APEJMQOBVMLION-VOTSOKGWSA-N	C1=CC=C(C=C1)/C=C/C(=N)O	6787.72	7022.06	8218.64	6727.26	7600.21	6524.69	7529.24	6222.31	7530.93
POS_4843	[M+H]+	Cipro	0.249847	1.08703	0.78859	332.149	1.991		Organoheterocyclic compounds	Quinolines and derivatives	Quinoline carboxylic acids	C17H18FN3O3	MYSWGUAQZAJSOK-UHFFFAOYSA-N	C1CC1N2C=C(C(=O)C3=C2C=C(C(=C3)F)N4CCNCC4)C(=O)O	15930.4	17420.3	35533.7	23245.6	20993.5	19130.5	17797.8	17801.5	19095.7
POS_4609	[M+H]+	Citalopram	0.349618	0.624524	0.00879002	325.174	2.624	C07572	Benzenoids	Benzene and substituted derivatives	Phenylbutylamines	C20H21FN2O	WSEQXVZVJXJVFP-UHFFFAOYSA-N	CN(C)CCCC1(C2=CC=C(C=C2)F)C3=CC=C(C=C3CO1)C#N	8042.44	7659.18	7543.59	10874	12162.6	14184.1	8418.31	8470.67	9699.72
POS_8816	[M+Na]+	Clerodin	0.597627	0.921241	0.22165	457.217	6.434		Organoheterocyclic compounds	Furofurans		C24H34O7	CNIWQELMLPUFOS-NVSXQWMQSA-N	O=C(OCC12C(OC(=O)C)CC(C)C(C)(C3OC4OC=CC4C3)C2CCCC51OC5)C	167601	163067	196050	189307	192747	189694	190090	183444	190449
POS_3939	[M+H]+	Clobazam	0.379953	1.64514	0.218607	301.087	0.843		Organoheterocyclic compounds	Benzodiazepines		C16H13ClN2O2	CXOXHMZGEKVPMT-UHFFFAOYSA-N	CN1C2=CC=C(C=C2N(C3=CC=CC=C3)C(=O)CC1=O)Cl	17300.7	10800.8	27933.8	10800.7	12458.7	10801.6	10965	11677.6	9483.3
POS_4667	[M+H]+	Clozapine	0.170282	0.96659	0.776872	327.139	5.8	C06924	Organic oxygen compounds	Organooxygen compounds	Ethers	C18H19ClN4	QZUDBNBUXVUHMW-UHFFFAOYSA-N	CN1CCN(CC1)C2=NC3=C(C=CC(=C3)Cl)NC4=CC=CC=C42	10060.4	11672.9	13962.6	13186.2	12920.4	10823	9570.51	11261.6	9406.14
POS_7087	[M+H]+	Colchicine	0.101324	0.944742	0.618123	400.172	3.276		Hydrocarbon derivatives	Tropones		C22H25NO6	IAKHMKGGTNLKSZ-INIZCTEOSA-N	CC(=N[C@H]1CCC2=C(C3=CC=C(C(=O)C=C31)OC)C(=C(C(=C2)OC)OC)OC)O	6888.92	5797.4	8413.87	7295.49	7514.29	7524.58	6919.24	7200.46	6921.63
POS_2721	[M+H]+	Cordycepin	0.370895	1.33537	0.393912	252.107	2.238		Nucleosides, nucleotides, and analogues	Purine nucleosides	Purine 3'-deoxyribonucleosides	C10H13N5O3	OFEZSBMBBKLLBJ-BAJZRUMYSA-N	OCC1OC(N2C=NC=3C(=NC=NC32)N)C(O)C1	17242.5	17759.6	35769.8	19471.1	18119.9	15407	14982	15015.4	18183.3
POS_6532	[M+H]+	Corynoxeine	0.0934225	0.96537	0.724227	383.2	9.242					C22H26N2O4	MUVGVMUWMAGNSY-VKCGGMIFSA-N	CO/C=C(\\[C@H]1C[C@H]2[C@]3(CCN2C[C@@H]1C=C)C4=CC=CC=C4NC3=O)/C(=O)OC	13422.7	11671.2	12519.9	15099.9	12279.3	11584	12427.3	12509.4	12549.9
POS_2292	[M+H]+	Costunolide	0.33339	0.8118	0.205463	233.148	5.854		Lipids and lipid-like molecules	Prenol lipids	Terpene lactones	C15H20O2	HRYLQFBHBWLLLL-AHNJNIBGSA-N	C/C/1=C\CC/C(=C/[C@@H]2[C@@H](CC1)C(=C)C(=O)O2)/C	15951.4	17546.7	20628.5	20639	26950.8	19085	17930.4	18011.6	22350.1
POS_5262	[M+NH4]+	Coumaric acid O-glucoside	0.373188	0.784392	0.0285982	344.133	2.421		Organic oxygen compounds	Organooxygen compounds	Carbohydrates and carbohydrate conjugates	C15H18O8	LJFYQZQUAULRDF-FDGSXQGBSA-N		19286.7	19390.1	24379.3	27489.5	26757.9	26141	21020.2	21118	21053.2
POS_666	[M+H]+	Coumarin	0.255262	0.795097	0.194473	147.043	2.534	C05851	Phenylpropanoids and polyketides	Coumarins and derivatives		C9H6O2	ZYGHJZDHTFUPRJ-UHFFFAOYSA-N	O=C1OC=2C=CC=CC2C=C1	11740.1	10152.5	12764.6	18007.3	13198.2	12383.3	12627	11922.8	12872.3
POS_10963	[M+Na]+	Cucurbitacin D	0.475944	0.360964	0.126227	539.294	10.518		Lipids and lipid-like molecules	Steroids and steroid derivatives	Cucurbitacins		SRPHMISUTWFFKJ-UHFFFAOYSA-N	CC1(C2=CCC3C4(CC(C(C4(CC(=O)C3(C2CC(C1=O)O)C)C)C(C)(C(=O)C=CC(C)(C)O)O)O)C)C	4990.77	5084.3	4294.8	5442.31	20640.1	13727.3	4154.17	4395.47	12885
POS_2461	[M+H]+	Culmorin	0.176755	0.957148	0.731681	239.199	6.572		Lipids and lipid-like molecules	Prenol lipids	Monoterpenoids	C15H26O2	VWMGBHVRRNKOAE-PDMNRUCYSA-N	C[C@]1(C)CCC[C@]2(C)[C@H]3[C@@H](C[C@]2(C)C([C@H]31)O)O	27337.2	23604.9	34976.7	31861.1	28740.6	29163.8	26027	26027.2	28780.7
POS_2385	[M+H]+	Curdione	0.431427	0.866515	0.19968	237.182	5.691					C15H24O2	KDPFMRXIVDLQKX-ISGXEFFDSA-N	C[C@H]1CC/C=C(\\CC(=O)[C@@H](CC1=O)C(C)C)/C	48217.4	49786.1	64621.1	65137.3	62653.1	59886.1	51849.2	51856.5	54867.8
POS_15092	[M]+	Cyanidin 3-(2G-glucosylrutinoside)	0.304621	0.646005	0.0928484	757.23	2.723					C33H41O20	MSUVUDCULKNUJL-UHFFFAOYNA-O	OC=1C=C(O)C=2C=C(OC3OC(COC4OC(C)C(O)C(O)C4O)C(O)C(O)C3OC5OC(CO)C(O)C(O)C5O)C(=[O+]C2C1)C=6C=CC(O)=C(O)C6	5460.27	4779.6	9104.92	9713.68	11628.8	8602.78	6076.32	6127.13	6513.87
POS_12261	[M]+	Cyanidin 3-O-rutinoside	0.111602	0.903522	0.371344	595.164	5.049	C08620	Phenylpropanoids and polyketides	Flavonoids	Flavonoid glycosides	C27H31O15	USNPULRDBDVJAO-FXCAAIILSA-O	OC=1C=C(O)C=2C=C(OC3OC(COC4OC(C)C(O)C(O)C4O)C(O)C(O)C3O)C(=[O+]C2C1)C=5C=CC(O)=C(O)C5	6389.7	4868.05	6311.81	6812.63	6902.14	5730.87	6232.75	6240.33	6686.38
POS_14886	[M]+	Cyanidin 3-sambubioside 5-glucoside	0.223691	1.14316	0.710666	743.197	2.347		Phenylpropanoids and polyketides	Flavonoids	Flavonoid glycosides	C32H39O20	OLBLWNPOURNBCY-MRBLLYQQSA-O	OC=1C=C(OC2OC(CO)C(O)C(O)C2O)C=3C=C(OC4OC(CO)C(O)C(O)C4OC5OCC(O)C(O)C5O)C(=[O+]C3C1)C=6C=CC(O)=C(O)C6	10290.5	9576.83	23020.4	11654.2	14608.1	11254.6	9812	9069.17	10755.9
POS_10523	[M+K]+	cyclo[DL-Ala-DL-Trp-DL-Ala-DL-Val-Gly]	0.205798	0.835891	0.429348	523.208	4.859		Organic acids and derivatives	Carboxylic acids and derivatives	Amino acids, peptides, and analogues	C24H32N6O5	NYPFHMYOQFDZQG-UHFFFAOYSA-N	CC(C)C1C(=NCC(=NC(C)C(=NC(CC2=CNC3=C2C=CC=C3)C(=NC(C)C(=N1)O)O)O)O)O	8420.86	6658.59	13509.8	11287.1	12429.6	10485.5	7778.97	8808.08	7832.05
POS_6852	[M+Na]+	Cylindrol B	0.273281	0.660398	0.075253	393.222	7.678		Organic oxygen compounds	Organooxygen compounds	Carbonyl compounds	C23H30O4	AQCKKGIVKOHRLM-HBFAXEOFSA-N	C/C(=C\CC1=C(C(=C(C)C=C1O)C=O)O)/C=C/[C@@]2(C)[C@H](C)CCC(=O)[C@@H]2C	7504.62	7377.33	6162.59	12760.3	7861.14	11245	10038	10149.1	10051.1
POS_2571	[M+H]+	Cytarabine	0.729047	0.345129	0.000218384	244.089	0.692	C00475	Nucleosides, nucleotides, and analogues	Pyrimidine nucleosides		C9H13N3O5	UHDGCWIWMRVCDJ-CCXZUQQUSA-N	N=C1N=C(O)N(C=C1)C2OC(CO)C(O)C2O	10057.7	8329.39	10652.9	26614.5	26965.4	30562.4	18951	18411.5	19875.7
POS_2572	[M+H]+	Cytidine	0.75962	0.084464	0.0398873	244.091	0.83		Nucleosides, nucleotides, and analogues	Pyrimidine nucleosides		C9H13N3O5	UHDGCWIWMRVCDJ-XVFCMESISA-N	C1=CN(C(=O)N=C1N)[C@H]2[C@@H]([C@@H]([C@H](O2)CO)O)O	1729.39	1635.99	2366.53	29765.4	29265.7	8831.05	14895	14896.1	16149
POS_8268	[M+Na]+	Daidzin	0.122138	0.828777	0.0421764	439.094	3.77	C10216	Phenylpropanoids and polyketides	Isoflavonoids	Isoflavonoid O-glycosides	C21H20O9	KYQZWONCHDNPDP-QNDFHXLGSA-N	O=C1C(=COC2=CC(OC3OC(CO)C(O)C(O)C3O)=CC=C12)C=4C=CC(O)=CC4	4983.85	4372.75	4013.83	5633.19	5188.88	5310.66	4532.09	4617.97	4617.61
POS_903	[M+H]+	D-Alanyl-D-alanine	0.317723	1.07427	0.488328	161.095	7.459	C00993	Organic acids and derivatives	Carboxylic acids and derivatives	Amino acids, peptides, and analogues	C6H12N2O3	DEFJQIDDEAULHB-QWWZWVQMSA-N	C[C@H](C(=N[C@H](C)C(=O)O)O)N	92628.6	71180.9	77543.5	80596.7	75765.8	68304.1	71124.2	71127.6	73292.4
POS_9518	[M+Na]+	Decaethylene glycol	0.0934971	0.91115	0.453576	481.259	4.251		Organic oxygen compounds	Organooxygen compounds	Ethers	C20H42O11	DTPCFIHYWYONMD-UHFFFAOYSA-N	C(COCCOCCOCCOCCOCCOCCOCCOCCOCCO)O	8372.99	5754.18	8158.85	8426.65	7671.75	8360.8	8838.01	8839.62	8579.85
POS_5986	[M]+	Dehydrocorydaline	0.15975	0.903993	0.317284	366.168	3.201		Alkaloids and derivatives	Protoberberine alkaloids and derivatives		C22H24NO4	RFKQJTRWODZPHF-UHFFFAOYSA-N	O(C=1C=CC=2C(=C[N+]3=C(C4=CC(OC)=C(OC)C=C4CC3)C2C)C1OC)C	7989.04	8516.6	10268	10219.9	10442.7	8954.43	7722.34	8310.09	7741.69
POS_4517	[M+H]+	Dehydrohistidyltryptophyldiketopiperazine	0.163748	0.815529	0.0713701	322.127	3.342		Organic acids and derivatives	Carboxylic acids and derivatives	Amino acids, peptides, and analogues	C17H15N5O2	ITXQTTPWGBFRNK-GIDUJCDVSA-N	C1=CC2=C(C=C1)NC=C2CC3C(=N/C(=C/C4=CN=CN4)/C(=N3)O)O	4448.37	4639.2	5873.97	5875.11	6249.24	6221.46	5857.82	5871.17	4154.1
POS_9046	[M]+	Delphinidin 3-glucoside	0.547491	0.623397	0.00120786	465.099	4.979		Phenylpropanoids and polyketides	Flavonoids	Flavonoid glycosides	[C21H21O12]+	XENHPQQLDPAYIJ-PEVLUNPASA-O	C1=C(C(=C(C=C1C2=[O+]C3=C(C=C2O[C@H]4[C@@H]([C@H]([C@@H]([C@@H](CO)O4)O)O)O)C(=CC(=C3)O)O)O)O)O	16897.7	17243.4	20957.2	29966.5	28716.4	29701.2	22914	23525.2	23521.4
POS_12307	[M]+	Delphinidin 3-O-beta-D-sambubioside	0.219245	0.780141	0.179	597.139	1.922		Phenylpropanoids and polyketides	Flavonoids	Flavonoid glycosides	C26H29O16	TWYYVOVDSNRIJM-AFAGGVQESA-O	OC=1C=C(O)C=2C=C(OC3OC(CO)C(O)C(O)C3OC4OCC(O)C(O)C4O)C(=[O+]C2C1)C=5C=C(O)C(O)=C(O)C5	8170.23	5195.04	9620.22	9927.81	10196.5	9338.89	8540	8454.98	8820.56
POS_5721	[M-2H2O+H]+	Deoxycholic acid	0.962403	1.31048	0.0781387	357.275	9.807	C04483	Lipids and lipid-like molecules	Steroids and steroid derivatives	Bile acids, alcohols and derivatives	C24H40O4	KXGVEGMKQFWNSR-LLQZFEROSA-N	C[C@H](CCC(=O)O)[C@H]1CC[C@H]2[C@@H]3CC[C@@H]4C[C@@H](CC[C@]4(C)[C@H]3C[C@@H]([C@]12C)O)O	117691	109027	148640	102903	91042.8	92481.8	101810	101075	102099
POS_4541	[M+Na]+	Desmedipham	0.282816	0.689815	0.115409	323.107	2.839		Benzenoids	Benzene and substituted derivatives	Phenylcarbamic acid esters	C16H16N2O4	WZJZMXBKUWKXTQ-UHFFFAOYSA-N	CCOC(=NC1=CC=CC(=C1)OC(=NC2=CC=CC=C2)O)O	4533.51	7380.63	9406.72	8842.06	11192.3	10873.7	8618	8637.79	8618.02
POS_1736	[M+H]+	Dexibuprofen	0.289154	0.942554	0.5265	207.135	6.138		Phenylpropanoids and polyketides	Phenylpropanoic acids		C13H18O2	HEFNNWSXXWATRW-JTQLQIEISA-N	CC(C)CC1=CC=C(C=C1)[C@H](C)C(=O)O	43693.7	43641.6	56193.8	51159.9	49718.9	51397.9	47568	46577.5	47568.7
POS_12357	[M+H-H2O]+	DG(18:2(9Z,12Z)/18:2(9Z,12Z))	0.539208	0.963487	0.73019	599.5	13.077					C39H68O5	MQGBAQLIFKSMEM-ZHARMHCNSA-N	O=C(OCC(OC(=O)CCCCCCCC=CCC=CCCCCC)CO)CCCCCCCC=CCC=CCCCCC	171342	155019	207495	200235	186658	167194	158638	155354	172436
POS_13062	[M+NH4]+	DG 36:5|DG 18:2_18:3	0.763195	0.829978	0.0491931	632.521	13.631					C39H66O5	PGXBELQFNRPKBC-UHFFFAOYSA-N	O=C(OCC(OC(=O)CCCCCCCC=CCC=CCC=CCC)CO)CCCCCCCC=CCC=CCCCCC	123506	113319	137892	159980	151403	140096	123701	127405	123731
POS_13034	[M+NH4]+	DG 36:6|DG 18:3_18:3	0.806982	0.802925	0.0425585	630.506	13.237					C39H64O5	RAPBJBKXYYMYAY-UHFFFAOYSA-N	O=C(OCC(OC(=O)CCCCCCCC=CCC=CCC=CCC)CO)CCCCCCCC=CCC=CCC=CCC	106368	97480.3	125989	139040	141987	129768	104021	107734	104029
POS_12480	[M+Na]+	Diadinoxanthin A	0.707014	0.86104	0.147051	605.217	4.975		Lipids and lipid-like molecules	Prenol lipids	Triterpenoids	C40H54O3	CQEFYCLCHZUMAF-ACABJTFYSA-N		124229	122588	159870	156364	158901	157055	139794	142382	139805
POS_2938	[M+H]+	Diaveridine	0.136277	1.00963	0.948976	261.128	2.743		Benzenoids	Benzene and substituted derivatives	Methoxybenzenes	C13H16N4O2	LDBTVAXGKYIFHO-UHFFFAOYSA-N	COC1=CC=C(CC2=CNC(=N)NC2=N)C=C1OC	7321.01	9006.59	10090.4	8515.96	7217.33	10432.8	27169.2	23235.1	27238.8
POS_3336	[M+H]+	Dibutyl phthalate	0.266852	0.932807	0.448423	279.159	8.999	C14214	Benzenoids	Benzene and substituted derivatives	Benzoic acids and derivatives	C16H22O4	DOIRQSBPFJWKBE-UHFFFAOYSA-N	CCCCOC(=O)C1=C(C=CC=C1)C(=O)OCCCC	171906	137027	137769	162450	148907	167522	157636	157876	169028
POS_1287	[M+H]+	Dicyclohexylamine	0.264147	1.1657	0.465215	182.187	4.726		Organic nitrogen compounds	Organonitrogen compounds	Cyclohexylamines	C12H23N	XBPCUCUWBYBCDP-UHFFFAOYSA-N	C1CCC(CC1)NC2CCCCC2	47332.1	28452.8	29640.3	31854	30352.8	28232.2	29276.7	29289.5	31703
POS_2076	[M+H]+	Diethyl phthalate	0.218583	1.0573	0.494345	223.094	2.968	C14175	Benzenoids	Benzene and substituted derivatives	Benzoic acids and derivatives	C12H14O4	FLKPEMZONWLCSK-UHFFFAOYSA-N	CCOC(=O)C1=C(C=CC=C1)C(=O)OCC	21016.8	19696.7	24004	20480	21912.3	18817.7	19562.6	18709.5	19621.7
POS_11451	[M+Na]+	Dihydrocelastryl diacetate	0.668666	0.66268	0.0616734	559.304	5.706		Benzenoids	Phenanthrenes and derivatives		C33H44O6	SAOOBRUHTPONGX-UANCAJPASA-N	O=C(OC=1C=C2C(=C(C1OC(=O)C)C)CC=C3C2(C)CCC4(C)C5CC(C(=O)O)(C)CCC5(C)CCC34C)C	32562.8	32849.5	49083.6	66623.1	48581.7	57572.4	41824.1	41861.3	41915.1
POS_1027	[M+H]+	Dihydrojasmone	0.287972	1.18593	0.608381	167.141	6.76					C11H18O	YCIXWYOBMVNGTB-UHFFFAOYSA-N	CCCCCC1=C(C)CCC1=O	40162.5	20147.7	47215.4	23320.8	25041.7	42305	38104.5	22189.7	38134.8
POS_2542	[M+H]+	Dioctylamine	0.440644	1.14571	0.32999	242.282	5.33		Organic nitrogen compounds	Organonitrogen compounds	Amines	C16H35N	LAWOZCWGWDVVSG-UHFFFAOYSA-N	CCCCCCCCNCCCCCCCC	108280	76139.6	81320	75390.2	75180.7	81371.2	76570	73974.8	81338.8
POS_6794	[M+H]+	Dioctyl phthalate	0.460928	1.02101	0.791951	391.285	11.649		Benzenoids	Benzene and substituted derivatives	Benzoic acids and derivatives	C24H38O4	MQIUGAXCHLFZKX-UHFFFAOYSA-N	O=C(OCCCCCCCC)C=1C=CC=CC1C(=O)OCCCCCCCC	433497	353754	362848	359098	368093	399237	378455	378600	392445
POS_16845	[M+Na]+	Dioscin	0.195734	1.12352	0.376091	891.457	9.709		Lipids and lipid-like molecules	Steroids and steroid derivatives	Steroidal glycosides		VNONINPVFQTJOC-ZGXDEBHDSA-N	C[C@@H]1CC[C@@]2([C@H]([C@H]3[C@@H](O2)C[C@@H]4[C@@]3(CC[C@H]5[C@H]4CC=C6[C@@]5(CC[C@@H](C6)O[C@H]7[C@@H]([C@H]([C@@H]([C@H](O7)CO)O[C@H]8[C@@H]([C@@H]([C@H]([C@@H](O8)C)O)O)O)O)O[C@H]9[C@@H]([C@@H]([C@H]([C@@H](O9)C)O)O)O)C)C)C)OC1	21447.9	21421.8	15106.8	17256.4	16597.7	17748.3	17372.3	17503.8	17374.9
POS_7588	[M+H]+	Diosgenin	0.226334	0.882725	0.127419	415.318	9.796	C08898	Lipids and lipid-like molecules	Prenol lipids	Triterpenoids	C27H42O3	WQLVFSAGQJTQCK-VKROHFNGSA-N	C[C@@H]1CC[C@@]2([C@@H](C)[C@H]3[C@H](C[C@H]4[C@@H]5CC=C6C[C@H](CC[C@]6(C)[C@H]5CC[C@@]43C)O)O2)OC1	18666.8	17995.2	20930.8	23504.8	21656.8	20082.8	20785.4	20786.6	21600.6
POS_12589	[M+H]+	Diosmin	0.481922	0.877465	0.0998268	609.412	12.434		Phenylpropanoids and polyketides	Flavonoids	Flavonoid glycosides	C28H32O15	GZSOSUNBTXMUFQ-YFAPSIMESA-N		126320	139728	137280	161832	137698	160119	146380	146385	156421
POS_4462	[M+H]+	Diphenyl phthalate	0.168245	0.855869	0.215955	319.096	5.808		Phenylpropanoids and polyketides	Depsides and depsidones		C20H14O4	DWNAQMUDCDVSLT-UHFFFAOYSA-N	C1=CC=C(C=C1)OC(=O)C2=C(C=CC=C2)C(=O)OC3=CC=CC=C3	9621.54	7702.3	8312.9	9840.81	8676.36	11436.9	9213.94	11910.5	9224.7
POS_479	[M+H]+	DL-Isoleucine	0.763015	0.492115	0.0266076	132.1	0.823	C16434	Organic acids and derivatives	Carboxylic acids and derivatives	Amino acids, peptides, and analogues	C6H13NO2	AGPKZVBTJJNPAG-UHFFFAOYSA-N	CCC(C)C(C(=O)O)N	21055.7	22083	25376.8	51860.4	32981.5	54384.8	39393.3	37853.8	39401.1
POS_7929	[M+K]+	(E)-3-[3-Methoxy-4-[1-(3,4,5-trimethoxyphenyl)propan-2-yloxy]phenyl]prop-2-en-1-ol	0.189586	0.772012	0.0644094	427.15	5.129		Phenylpropanoids and polyketides	Cinnamyl alcohols		C22H28O6	CZVGIALASULOAU-VOTSOKGWSA-N	CC(CC1=CC(=C(C(=C1)OC)OC)OC)OC2=CC=C(/C=C/CO)C=C2OC	5787.16	4400.59	5573.68	6295.19	7670.64	6450.21	5227.86	5424.21	5348.3
POS_7692	[M+Na]+	(E)-3-(4-Methoxyphenyl)-1-[2,4,6-trimethoxy-3-(3-methylbut-2-enyl)phenyl]prop-2-en-1-one	0.316298	0.776418	0.0818564	419.186	5.236		Phenylpropanoids and polyketides	Linear 1,3-diarylpropanoids	Chalcones and dihydrochalcones	C24H28O5	GGNVSANPVOEGII-GXDHUFHOSA-N	CC(=CCC1=C(C=C(C(=C1OC)C(=O)/C=C/C2=CC=C(C=C2)OC)OC)OC)C	14420.6	11473.6	17026.9	19759.5	17071.1	18450.2	16221.6	16159.5	16221.7
POS_4714	[M+NH4]+	(E)-4-[(1R,2S,3S,4R,8As)-2,3,4-trihydroxy-2,5,5,8a-tetramethyl-3,4,4a,6,7,8-hexahydro-1H-naphthalen-1-yl]but-3-en-2-one	0.474753	0.69412	0.0235072	328.244	8.252		Lipids and lipid-like molecules	Prenol lipids	Sesquiterpenoids	C18H30O4	GUVJPXABQYFWPD-GSZDNMEJSA-N		17939.3	18325	22746	24580.5	30057.5	30376.3	21453.2	24150.3	21468.3
POS_7529	[M+H]+	Echimidine N-oxide	0.112479	0.897196	0.140319	414.211	7.086		Alkaloids and derivatives			C20H31NO8	KDJGEXAPDZNXSD-KCFAIRMISA-N	C/C=C(/C)\C(=O)O[C@@H]1CCN2(=O)CC=C(COC(=O)[C@@]([C@H](C)O)(C(C)(C)O)O)[C@H]12	5703.89	6668.31	6219.52	7162.24	7188.98	6370.81	11398.6	11542.4	11506
POS_11250	[M+H]+	Echinenone	0.794175	0.771702	0.000758576	551.421	12.059	C08592	Lipids and lipid-like molecules	Prenol lipids	Tetraterpenoids	C40H54O	QXNWZXMBUKUYMD-QQGJMDNJSA-N		103571	101284	94678.8	128636	126783	132728	110089	106081	112129
POS_9868	[M+Na]+	Echinocystic acid	0.641749	0.771444	0.000870156	495.344	10.341		Lipids and lipid-like molecules	Prenol lipids	Triterpenoids		YKOPWPOFWMYZJZ-PRIAQAIDSA-N	C[C@]12CC[C@@H](C([C@@H]1CC[C@@]3([C@@H]2CC=C4[C@]3(C[C@H]([C@@]5([C@H]4CC(CC5)(C)C)C(=O)O)O)C)C)(C)C)O	59584.7	59021.7	62147.3	81184.4	78006.5	75114.9	69917	69921.8	70512.9
POS_2638	[M+H]+	Ellipticine	0.558048	0.953742	0.582506	247.129	4.318		Organoheterocyclic compounds	Indoles and derivatives	Carbazoles	C17H14N2	CTSPAMFJBXKSOY-UHFFFAOYSA-N	CC1=C2C=CN=CC2=C(C3=C1NC4=CC=CC=C43)C	175480	169835	218136	197446	196111	197223	179546	179555	182762
POS_4370	[M+H]+	(E)-Piperolein A	0.756295	1.2361	0.199028	316.187	7.144		Organoheterocyclic compounds	Benzodioxoles		C19H25NO3	MIWPBXQTBYPJEF-XBXARRHUSA-N	O=C(N1CCCCC1)CCCCC=CC2=CC=C3OCOC3=C2	200799	141619	140264	127855	131036	131596	132339	132373	142624
POS_5061	[M+H]+	Erucamide	0.446873	1.06618	0.454159	338.339	10.926		Lipids and lipid-like molecules	Fatty Acyls	Fatty amides	C22H43NO	UAUDZVJPLUQNMU-KTKRTIGZSA-N	N=C(O)CCCCCCCCCCCC=CCCCCCCCC	232202	191912	183467	193897	186757	189211	190357	186004	192508
POS_7481	[M+Na]+	Erysubin F	0.304615	0.622913	0.00295122	413.174	4.073		Phenylpropanoids and polyketides	Isoflavonoids	Isoflav-2-enes	C25H26O4	YBJJPNXZVZRDIU-UHFFFAOYSA-N	CC(=CCC1=C(C=CC(=C1)C2=COC3=C(CC=C(C)C)C(=CC=C3C2=O)O)O)C	6819.84	6006.39	5152.36	10016	9058.77	9787.34	7173.81	7340.93	7175.79
POS_1729	[M+H]+	Ethyl 4-methoxycinnamate	0.318221	0.998449	0.995079	207.099	4.464					C12H14O3	DHNGCHLFKUPGPX-RMKNXTFCSA-N	CCOC(=O)/C=C/C1=CC=C(C=C1)OC	13545.1	21518.8	23984.9	17873.9	26366.6	14900.1	13497.5	13596.8	18418
POS_7404	[M+H-H2O]+	Euphol	1.52144	1.00651	0.945828	409.381	12.73						CAHGCLMLTWQZNJ-UHFFFAOYSA-N	CC(CCC=C(C)C)C1CCC2(C1(CCC3=C2CCC4C3(CCC(C4(C)C)O)C)C)C	1.22707e+06	1.22542e+06	1.58163e+06	1.37692e+06	1.30638e+06	1.32472e+06	1.24408e+06	1.24415e+06	1.30273e+06
POS_3836	[M+H]+	Exemestane	0.151393	1.01295	0.94275	297.179	1.391	C08162	Lipids and lipid-like molecules	Steroids and steroid derivatives	Androstane steroids	C20H24O2	BFYIZQONLCFLEV-DAELLWKTSA-N	C=C1C[C@H]2[C@@H]3CCC(=O)[C@@]3(C)CC[C@@H]2[C@@]4(C)C=CC(=O)C=C14	5947.59	6539.87	8757.32	7874.19	7746.54	5352.38	6434.94	6435.23	6613.83
POS_4062	[M+H]+	Fenpropimorph	0.333683	1.15993	0.560834	304.261	13.713		Benzenoids	Benzene and substituted derivatives	Phenylpropanes	C20H33NO	RYAUSSKQMZRMAI-ALOPSCKCSA-N	CC(CC1=CC=C(C=C1)C(C)(C)C)CN2C[C@H](C)O[C@H](C)C2	37680.8	23251.2	32055.2	21345.7	21538.1	37282.3	31977.4	31985.8	31557.5
POS_5631	[M+H]+	Flumioxazin	0.319914	1.01186	0.910853	355.098	2.206	C11035	Organoheterocyclic compounds	Benzoxazines	Benzoxazinones	C19H15FN2O4	FOUWCSDKDDHKQP-UHFFFAOYSA-N	C#CCN1C2=CC(=C(C=C2OCC1=O)F)N3C(=O)C4=C(CCCC4)C3=O	84637.8	75743.8	102806	89180.5	80123.9	90797.5	76454	69143.9	81175.7
POS_4907	[M+H]+	Flurtamone	0.13692	0.81717	0.397111	334.109	2.412		Benzenoids	Benzene and substituted derivatives	Trifluoromethylbenzenes	C18H14F3NO2	NYRMIJKDBAQCHC-UHFFFAOYSA-N	CNC1=C(C2=CC(=CC=C2)C(F)(F)F)C(=O)C(C3=CC=CC=C3)O1	6150.94	3584.77	7910.33	7411.87	6079.53	8102.69	6275.44	6285.5	5277.89
POS_2065	[M+H]+	Fraxidin	0.16217	0.906226	0.265388	223.058	4.225	C17479	Phenylpropanoids and polyketides	Coumarins and derivatives	Hydroxycoumarins	C11H10O5	QNFBKOHHLAWWTC-UHFFFAOYSA-N	COC1=CC2=C(C(=C1OC)O)OC(=O)C=C2	16243.6	19895.7	19184.5	22263.5	19566.1	19219	18352.7	18367.6	19884.1
POS_6471	[M+Na]+	Fumiquinazoline F	0.172654	0.900354	0.0730669	381.128	5.05		Organoheterocyclic compounds	Diazanaphthalenes	Benzodiazines	C21H18N4O2	SUVZUTHVKIBYOH-KPZWWZAWSA-N	C[C@H]1C2=NC3=C(C=CC=C3)C(=O)N2[C@H](CC4=CNC5=C4C=CC=C5)C(=N1)O	14174.3	14106.4	15815	17077.2	15946.9	15952	15022	15139.8	14400.3
POS_14896	[M+H-H2O]+	gamma-Aminobutyrate	0.189372	0.918238	0.545676	743.426	11.21		Organic acids and derivatives	Carboxylic acids and derivatives	Amino acids, peptides, and analogues	C4H9NO2	BTCSSZJGUNDROE-UHFFFAOYSA-N		12317.4	12628.5	16539.5	13310.8	14312.4	17556.1	14232.9	6452.37	14221.5
POS_7431	[M+H]+	gamma-Tocotrienol	0.428478	0.846807	0.126086	411.195	4.521	C14155	Lipids and lipid-like molecules	Prenol lipids	Quinone and hydroquinone lipids	C28H42O2	OTXNTMVVOOBZCV-WAZJVIJMSA-N		41059.2	40991.5	52625.4	55683.3	53416.6	49940.2	48205.9	49350.2	35261.5
POS_5760	[M+H]+	Gardenin B	0.145327	0.987864	0.930077	359.109	3.407	C15109	Phenylpropanoids and polyketides	Flavonoids	O-methylated flavonoids	C19H18O7	LXEVSYZNYDZSOB-UHFFFAOYSA-N	COC1=CC=C(C=C1)C2=CC(=O)C3=C(C(=C(C(=C3O2)OC)OC)OC)O	7416.2	7815.25	10227	7357.06	8674.31	9739.84	9063.57	8469.3	9064.41
POS_7487	[M+H]+	Gardneramine	0.414931	0.785438	0.0047116	413.21	5.867		Organoheterocyclic compounds	Indoles and derivatives	Indoles	C23H28N2O5	RIMDDIPKIZTBHU-KPDHXFAYSA-N	N1=C2OCC3C4C(=CCOC)CN5C3CC2(C6=C1C(OC)=CC(OC)=C6OC)C5C4	30020.1	29935.7	29708.5	40774.9	37462	35921.4	29116.9	29167.4	29732.1
POS_10454	[M+H]+	Genistein 7-O-beta-d-glucoside-6''-O-malonate	0.119911	1.00994	0.921371	519.26	10.823		Phenylpropanoids and polyketides	Isoflavonoids	Isoflavonoid O-glycosides	C24H22O13	FRAUJUKWSKMNJY-RSEYPYQYSA-N		93853.4	69283.4	77285.5	82523.3	79903.5	75628.4	74488.8	77724.9	74497.9
POS_6196	[M]+	Gentian violet cation	0.531769	0.275676	0.339797	372.239	7.455		Benzenoids	Benzene and substituted derivatives	Diphenylmethanes	[C25H30N3]+	LGLFFNDHMLKUMI-UHFFFAOYSA-N	C[N+](=C1C=CC(=C(C2=CC=C(C=C2)N(C)C)C3=CC=C(C=C3)N(C)C)C=C1)C	3785.06	5075.98	2936.68	3908.24	33284	5603.31	10361.1	9773.12	10361.8
POS_607	[M+H]+	Gentisyl alcohol	0.183173	0.915662	0.327096	141.052	2.878		Benzenoids	Phenols	Benzenediols	C7H8O3	PUZSUVGRVHEUQO-UHFFFAOYSA-N	C1=C(C=C(CO)C(=C1)O)O	14113.5	14553.6	18055.4	17616.4	16836.9	16572.6	15437	15359.7	16017.3
POS_1061	[M+H]+	Geranic acid	0.276762	0.878773	0.415352	169.121	4.612	C16461	Lipids and lipid-like molecules	Prenol lipids	Monoterpenoids	C10H16O2	ZHYZQXUYZJNEHD-VQHVLOKHSA-N	O=C(O)C=C(C)CCC=C(C)C	15225.4	19698.8	21485.7	22578	24419.6	17194.2	18142.3	14334.7	18281.9
POS_9100	[M+NH4]+	Geranyl 6-O-alpha-L-arabinofuranosyl-beta-D-glucopyranoside	0.498551	0.829898	0.0198082	466.259	6.413		Lipids and lipid-like molecules	Prenol lipids	Terpene glycosides	C21H36O10	AWDKYYYAAQQLEF-XRSPUIAPSA-N	OCC1OC(OCC2OC(OCC=C(C)CCC=C(C)C)C(O)C(O)C2O)C(O)C1O	53557.3	48990.1	57991.4	67120.9	63431.1	62892.1	53389.8	53401.5	54055.2
POS_8328	[M+H]+	Ginkgolide C	0.174461	1.00914	0.849379	441.147	2.717					C20H24O11	AMOGMTLMADGEOQ-UHFFFAOYNA-N	O=C1OC2OC34C(=O)OC5C(O)C(C(C)(C)C)C2(C1O)C54C(O)C6OC(=O)C(C)C63O	20837.1	19851.9	23060	20966.4	21101.2	21104.2	19698.5	19700.2	20082.5
POS_15587	[M+H]+	Ginsenoside Rk1	0.126286	1.02405	0.623717	789.459	12.82					C42H70O12	KWDWBAISZWOAHD-MHOSXIPRSA-N	CC(=CCCC(=C)[C@H]1CC[C@@]2([C@@H]1[C@@H](C[C@H]3[C@]2(CC[C@@H]4[C@@]3(CC[C@@H](C4(C)C)O[C@H]5[C@@H]([C@H]([C@@H]([C@H](O5)CO)O)O)O[C@H]6[C@@H]([C@H]([C@@H]([C@H](O6)CO)O)O)O)C)C)O)C)C	9835.15	9591.39	10870.8	10283.8	9587.41	9714.75	9030.97	8865.12	9031.63
POS_5016	[M+H]+	Glabrone	0.456756	1.23519	0.53901	337.103	5.099		Phenylpropanoids and polyketides	Isoflavonoids	Pyranoisoflavonoids	C20H16O5	COLMVFWKLOZOOP-UHFFFAOYSA-N	CC1(C=CC2=C(O1)C=CC(=C2O)C3=COC4=C(C3=O)C=CC(=C4)O)C	32473.6	35874	24184.3	17288.9	16587.2	41036.9	26639	24130.8	27864.3
POS_5730	[M+H]+	Glyceryl monooleate	0.256178	0.95326	0.633586	357.299	11.296		Lipids and lipid-like molecules	Glycerolipids	Monoradylglycerols	C21H40O4	RZRNAYUHWVFMIP-KTKRTIGZSA-N	CCCCCCCC/C=C\CCCCCCCC(=O)OCC(CO)O	101402	87547.6	113137	117008	96149.7	103741	81961.3	81963.8	86361.2
POS_5791	[M+H]+	Glyceryl monostearate	11.0445	1.09673	0.594318	359.315	11.698		Lipids and lipid-like molecules	Glycerolipids	Monoradylglycerols	C21H42O4	VBICKXHEKHSIBG-UHFFFAOYSA-N	O=C(OCC(O)CO)CCCCCCCCCCCCCCCCC	3.84571e+07	2.90374e+07	3.4346e+07	3.87004e+07	2.34451e+07	3.07131e+07	2.26424e+07	2.23333e+07	2.49084e+07
POS_5405	[M+NH4]+	Glyceryl palmitate	2.69392	1.07841	0.604015	348.31	11.185		Lipids and lipid-like molecules	Glycerolipids	Monoradylglycerols	C19H38O4	QHZLMUACJMDIAE-UHFFFAOYSA-N	CCCCCCCCCCCCCCCC(=O)OCC(CO)O	2.97873e+06	2.18044e+06	2.7121e+06	2.8714e+06	2.02366e+06	2.40391e+06	1.75004e+06	1.66396e+06	1.99511e+06
POS_7523	[M+H]+	Gnoscopine	0.220227	0.86232	0.124402	414.149	5.48		Alkaloids and derivatives	Phthalide isoquinolines		C22H23NO7	AKNNEGZIBPJZJG-UHFFFAOYSA-N	CN1CCC2=C(C1C3C4=CC=C(C(=C4C(=O)O3)OC)OC)C(=C5C(=C2)OCO5)OC	12718.1	12891.1	15431.9	16846.3	16252.6	14494.9	13575.2	13588.1	14583.6
POS_3978	[M+H]+	Grandiflorenic Acid	0.713727	0.093644	0.0103243	301.214	10.017		Lipids and lipid-like molecules	Prenol lipids	Diterpenoids	C20H28O2	RJIPNPHMQGDUBW-LGEIONFXSA-N	O=C(O)C1(C)CCCC2(C3=CCC4C(=C)CC3(CCC12)C4)C	1331.24	2607.18	1739.31	26992.9	20485.5	13152.5	11844	11844.3	13679.1
POS_1293	[M+H]+	Harman	0.290034	1.12442	0.264412	183.089	4.343	C09209	Alkaloids and derivatives	Harmala alkaloids		C12H10N2	PSFDQSOCUJVVGF-UHFFFAOYSA-N	CC1=C2C(=CC=N1)C3=C(C=CC=C3)N2	27702.7	26859.2	28334.1	25693.2	27912.2	20117.8	21097.7	21314.6	26286.9
POS_10304	[M+Na]+	Hexacyclinic acid	0.154499	0.865772	0.127653	513.207	4.619		Lipids and lipid-like molecules	Fatty Acyls	Eicosanoids	C26H34O9	OTGHTIDLDTWPFJ-ROQUJFDLSA-N	O=C(O)C1=CC2C(OC(=O)C)C(C)C(O)C2C3C1CC4C3C5C(=O)OC6CCC4(OC5(O)C6C)C	5660.59	6023.12	7008.94	6815.82	7794.52	6980.38	6476	7030.34	5507.76
POS_7490	[M+Na]+	Hexa(methoxymethyl)melamine	0.154311	0.980309	0.765844	413.213	6.517		Organic nitrogen compounds	Organonitrogen compounds	Amines	C15H30N6O6	BNCADMBVWNPPIZ-UHFFFAOYSA-N	COCN(COC)C1=NC(=NC(=N1)N(COC)COC)N(COC)COC	17105.6	17338.9	20194.9	19726.8	17944.9	18065.2	16172.3	16180.6	19577.2
POS_1513	[M+H]+	Hexylresorcinol	0.438675	1.31651	0.264472	195.121	2.34		Benzenoids	Phenols	Benzenediols	C12H18O2	WFJIVOKAWHGMBH-UHFFFAOYSA-N	OC1=CC=C(C(O)=C1)CCCCCC	24335.3	25835.8	32640.7	13732.8	20142.6	29027	171837	143933	173471
POS_6099	[M+H]+	Hirsutine	0.359164	0.836627	0.170567	369.223	6.096					C22H28N2O3	NMLUOJBSAYAYEM-GZRFBZBPSA-N	CC[C@H]1CN2CCC3=C([C@H]2C[C@@H]1C(=COC)C(=O)OC)NC4=CC=CC=C34	29146.6	27980.2	37464.2	42024.8	35559.7	35477.8	30380.2	30381.1	30969.1
POS_234	[M+H]+	Histamine	0.140945	0.976423	0.718746	112.085	0.822	C00388	Organic nitrogen compounds	Organonitrogen compounds	Amines	C5H9N3	NTYJJOPFIAHURM-UHFFFAOYSA-N	C(CN)C1=CN=CN1	15629.3	14588.3	17920.2	16807.3	16191.7	16301.2	15221.6	15222.1	15509.9
POS_3841	[M+H]+	Hydrocinchonine	0.119802	1.00292	0.982123	297.201	5.4		Alkaloids and derivatives	Cinchona alkaloids		C19H24N2O	WFJNHVWTKZUUTR-UHFFFAOYSA-N	CCC1CN2CCC1CC2C(C3=CC=NC4=C3C=CC=C4)O	7413.72	9117.12	10155.9	9168.98	7476.92	9963.32	8004.47	6933.78	8025.69
POS_362	[M+H]+	Hydron;pyridine-3-carboxylate	0.312537	1.03918	0.646153	124.038	0.822		Organoheterocyclic compounds	Pyridines and derivatives	Pyridinecarboxylic acids and derivatives	C6H5NO2	PVNIIMVLHYAWGP-UHFFFAOYSA-N	O=C(O)C=1C=NC=CC1	44895	42950.6	54096.2	46647.4	46545.5	43397.6	43047.9	43052.2	43932.1
POS_226	[M+H]+	Hydroquinone	0.337357	0.96318	0.672489	111.044	9.986	C00530	Benzenoids	Phenols	Benzenediols	C6H6O2	QIGBRXMKCJKVMJ-UHFFFAOYSA-N	C1=C(C=CC(=C1)O)O	58998.6	60689.1	76141.7	68834.5	67248.8	67232.2	58834.3	58840.5	62805.4
POS_552	[M+H]+	Hypoxanthine	0.399572	1.73009	0.0494647	137.045	0.995		Organoheterocyclic compounds	Imidazopyrimidines	Purines and purine derivatives	C5H4N4O	FDGQSTZJBFJUBT-UHFFFAOYSA-N	OC1=NC=NC=2NC=NC12	10211.5	11590.5	16576.3	7627.44	7338.76	7216.66	8539.96	8539.97	8831.26
POS_8008	[M+Na]+	Ilicicolin C	0.349876	0.74117	0.0038523	429.186	4.852		Organic oxygen compounds	Organooxygen compounds	Carbonyl compounds	C23H31ClO4	IJEHYEVNWOYGMS-WGUBEYSISA-N	C/C(=C\CC1=C(C(=C(C)C(=C1O)C=O)Cl)O)/CC[C@@]2(C)[C@H](C)CCC(=O)[C@@H]2C	13387.1	12671	15288.9	18458.9	18942.5	18384.9	15268.5	15268.6	15858.5
POS_4249	[M+H]+	Imazaquin	0.606566	0.244715	0.00067953	312.128	1.692		Organoheterocyclic compounds	Quinolines and derivatives	Quinoline carboxylic acids	C17H17N3O3	CABMTIJINOIHOD-UHFFFAOYSA-N	CC(C)C1(C)C(=O)N=C(C2=NC3=C(C=CC=C3)C=C2C(=O)O)N1	3891.78	4940.19	3846.81	19821	16601.6	15387.8	7611.55	7969.79	7969.23
POS_5428	[M+H]+	Imidocarb	0.19452	1.19516	0.299468	349.18	3.52		Benzenoids	Benzene and substituted derivatives	N-phenylureas	C19H20N6O	SCEVFJUWLLRELN-UHFFFAOYSA-N	C1=CC(=CC(=C1)NC(=NC2=CC=CC(=C2)C3=NCCN3)O)C4=NCCN4	19240.5	12317.9	14103.9	12302	13026.5	12877.6	19247.4	17245.4	19250
POS_2970	[M+H]+	Indirubin	0.242066	0.470068	0.274006	263.083	7.222		Organoheterocyclic compounds	Indoles and derivatives	Hydroxyindoles	C16H10N2O2	JNLNPCNGMHKCKO-UHFFFAOYSA-N	C1=CC=C2C(=C1)C(=C(N2)O)C3=NC4=CC=CC=C4C3=O	2653.03	1996.56	3394.34	10384.3	2955.16	3772.81	2116.6	3148.45	2122.39
POS_886	[M+H]+	Indole-3-acetaldehyde	0.79601	2.90418	0.000882063	160.075	3.619	C00637	Organoheterocyclic compounds	Indoles and derivatives	Indoles	C10H9NO	WHOOUMGHGSPMGR-UHFFFAOYSA-N	C1=CC2=C(C=C1)NC=C2CC=O	29336.4	28848.3	35929.5	11489.7	10260	10656.7	19101.8	19105	19649.6
POS_2636	[M+H]+	Indole-3-acetyl-L-alanine	0.226477	0.848099	0.0697648	247.105	5.017		Organic acids and derivatives	Carboxylic acids and derivatives	Amino acids, peptides, and analogues	C13H14N2O3	FBDCJLXTUCMFLF-UHFFFAOYNA-N	O=C(O)C(N=C(O)CC1=CNC=2C=CC=CC21)C	11640.8	11604.7	14299	14797.7	15057.4	14413.8	12561.7	12564	12859.9
POS_451	[M+H-H2O]+	Indole-3-carbinol	0.175215	0.876267	0.316011	130.062	3.658		Organoheterocyclic compounds	Indoles and derivatives	Indoles	C9H9NO	IVYPNXXAYMYVSP-UHFFFAOYSA-N	C1=CC2=C(C=C1)NC=C2CO	8256.06	9197.56	12004.1	11994.2	11172.1	10450.9	9151.31	9296.82	10500.9
POS_658	[M+H]+	Indole-3-carboxaldehyde	0.354717	0.781018	0.0440146	146.057	2.385	C08493	Organoheterocyclic compounds	Indoles and derivatives	Indoles	C9H7NO	OLNJUISKUQQNIM-UHFFFAOYSA-N	C1=CC2=C(C=C1)NC=C2C=O	16924.6	17609.3	22613.3	25124.4	23691.6	24354	19925.4	20643.3	19927
POS_510	[M+H]+	Indoxyl sulfate	0.155763	0.896027	0.293411	134.058	4.132		Organic acids and derivatives	Organic sulfuric acids and derivatives	Arylsulfates	C8H7NO4S	BXFFHSIDQOFMLE-UHFFFAOYSA-N	C1=CC2=C(C=C1)NC=C2OS(=O)(=O)O	8291.82	8998.94	11290.4	10854.5	10393.4	10649.8	10076.4	10079.2	10257.7
POS_3921	[M+H]+	Intermedine	0.13766	0.837569	0.0482682	300.18	2.937		Alkaloids and derivatives			C15H25NO5	SFVVQRJOGUKCEG-OPQSFPLASA-N	CC(C)[C@]([C@@H](C)O)(C(=O)OCC1=CCN2CC[C@H]([C@@H]12)O)O	4034.9	4404.12	4792.67	5331.72	5594.86	4871.16	4260.58	4326.84	4262.25
POS_12082	[M+H]+	Irinotecan hydrochloride	0.812787	0.855476	0.525337	587.28	6.291					C33H38N4O6.HCl	GURKHSYORGJETM-WAQYZQTGSA-N	CCC1=C2CN3C(=CC4=C(C3=O)COC(=O)[C@@]4(CC)O)C2=NC5=C1C=C(C=C5)OC(=O)N6CCC(CC6)N7CCCCC7.Cl	172328	118309	176065	116352	219926	209271	182995	185915	190059
POS_7427	[M+Na]+	Isoapetalic acid	0.209279	0.970817	0.641041	411.178	5.33		Organoheterocyclic compounds	Benzopyrans	1-benzopyrans	C22H28O6	JZWLSXINEVHWEP-UHFFFAOYSA-N	CCCC(CC(=O)O)C1=C2C(=C(C3=C1OC(C)(C)C=C3)O)C(=O)C(C)C(C)O2	30780.7	28695.2	33235.6	32940.6	33309.9	29248	29688.3	23343.4	29707.9
POS_16260	[M+H]+	Isobutyryl CoA	0.782587	1.23286	0.0436636	838.635	11.837		Lipids and lipid-like molecules	Fatty Acyls	Fatty acyl thioesters	C25H42N7O17P3S	AEWHYWSPVRZHCT-NNYIDDMCSA-N		145403	148312	125516	102335	120212	117500	118881	120410	66070.1
POS_1726	[M+H]+	Isoeugenitol	0.116443	1.04374	0.651094	207.058	1.123		Organoheterocyclic compounds	Benzopyrans	1-benzopyrans	C11H10O4	XSSGQRFNGHRFBC-UHFFFAOYSA-N	CC1=CC(=O)C2=C(C(=C(C=C2O)O)C)O1	8962.61	7927.22	8587.87	8413.69	9122.13	6874.18	7126.04	7381.59	7130.95
POS_11233	[M+H]+	Isogomphrenin I	0.109294	1.05475	0.743029	551.308	6.527		Organic oxygen compounds	Organooxygen compounds	Carbohydrates and carbohydrate conjugates	C24H26N2O13	IKCBLEDGTPAJDE-VRFZYHLASA-N		5533.9	6022.53	5844.69	7186.52	4575.44	4735.91	6158.88	6179.63	5667.84
POS_12575	[M+H]+	Isoreserpin	0.595118	0.686674	0.00281947	609.266	11.157		Alkaloids and derivatives	Yohimbine alkaloids		C33H40N2O9	QEVHRUUCFGRFIF-UHFFFAOYNA-N	O=C(OC1CC2CN3CCC=4C=5C=CC(OC)=CC5NC4C3CC2C(C(=O)OC)C1OC)C6=CC(OC)=C(OC)C(OC)=C6	27868.8	27440.1	33235.8	44720.8	42004.8	42221.4	33494.5	35091.9	33505.9
POS_2049	[M-H2O+H]+	Jaeschkeanadiol	0.704997	0.90285	0.453688	221.188	6.573		Lipids and lipid-like molecules	Prenol lipids	Sesquiterpenoids	C15H26O2	SUAPQGLGNKUSLY-LJISPDSOSA-N	CC(C)[C@@]1(CC[C@]2(C)CC=C(C)C[C@@H]([C@H]21)O)O	186378	178206	263100	236760	229662	228803	194639	194647	198959
POS_1272	[M+H]+	Jasmolone	1.08624	0.913134	0.358324	181.121	5.999					C11H16O2	SVRKACAGHUZSGU-SNAWJCMRNA-N	O=C1C(=C(C)C(O)C1)CC=CCC	466518	468025	605773	578280	562590	545975	499764	499782	507120
POS_6519	[M+Na]+	Junipediol A 8-glucoside	0.164664	1.03571	0.807273	383.131	2.09		Organic oxygen compounds	Organooxygen compounds	Carbohydrates and carbohydrate conjugates	C16H24O9	REHZVRNVHQFBAF-YLHHEPAUSA-N	COC1=CC(=CC=C1O)C(CO)CO[C@H]2[C@@H]([C@H]([C@@H]([C@@H](CO)O2)O)O)O	16655.3	15200.3	19736	18740.8	12939.2	18132.9	14679	17386.3	10746.3
POS_6467	[M+Na]+	Junipediol B 8-O-glucoside	0.130706	0.898346	0.344832	381.114	3.448		Organic oxygen compounds	Organooxygen compounds	Carbohydrates and carbohydrate conjugates	C16H22O9	YQZGDKAOATWZIG-YLHHEPAUSA-N	C1=C(C=C2C(=C1)OCO2)C(CO)CO[C@H]3[C@@H]([C@H]([C@@H]([C@@H](CO)O3)O)O)O	6204.19	5380.65	7553.92	6670.35	7465.04	7169.04	6905	7090.94	6529.45
POS_8552	[M+H]+	Kaempferol 7-O-glucoside	0.151991	0.843874	0.219657	449.107	5.062		Phenylpropanoids and polyketides	Flavonoids	Flavonoid glycosides	C21H20O11	YPWHZCPMOQGCDQ-HMGRVEAOSA-N	C1=CC(=CC=C1C2=C(C(=O)C3=C(C=C(C=C3O2)O[C@H]4[C@@H]([C@H]([C@@H]([C@H](O4)CO)O)O)O)O)O)O	7386.88	4836.03	7115.6	7747.94	7800.88	7367.54	6383.37	6998.72	6390.02
POS_7357	[M+H]+	Khelloside	0.137108	1.00987	0.972621	409.111	2.892		Organoheterocyclic compounds	Benzopyrans	1-benzopyrans	C19H20O10	SJRACCTZSAUMGO-WIMVFMHDSA-N	O=C1C=C(OC=2C=C3OC=CC3=C(OC)C12)COC4OC(CO)C(O)C(O)C4O	5230.72	5374.49	10553.8	5634.6	7314.8	8002.87	5814	5596.8	6677.96
POS_625	[M+H]+	Kojic acid	0.335857	1.31196	0.157025	143.033	2.603	C14516	Organoheterocyclic compounds	Pyrans	Pyranones and derivatives	C6H6O4	BEJNERDRQOWKJM-UHFFFAOYSA-N	C1=C(CO)OC=C(C1=O)O	14767.1	14435.9	21275.2	13117.2	13650.1	11708	14497	14499.3	14085.5
POS_8269	[M+H]+	Kotanin	0.197545	1.04851	0.781252	439.118	0.69		Phenylpropanoids and polyketides	Coumarins and derivatives		C24H22O8	CSJOUDOXDHMIAH-UHFFFAOYSA-N	CC1=C2C(=CC(=O)OC2=C(C(=C1)OC)C3=C(C=C(C)C4=C3OC(=O)C=C4OC)OC)OC	15315.2	16010.1	21202.7	20694.2	14724.6	14678.9	23700	25136.1	18548.1
POS_5249	[M]+	Lauramidopropylbetaine	0.355054	0.881491	0.140513	343.294	8.776		Organic acids and derivatives	Carboxylic acids and derivatives	Amino acids, peptides, and analogues	[C19H39N2O3]+	MRUAUOIMASANKQ-UHFFFAOYSA-O	CCCCCCCCCCCC(=NCCC[N+](C)(C)CC(=O)O)O	59286.6	49016.6	55431.2	66914.7	57885.2	60947.2	58454.6	57996.4	62445.7
POS_3573	[M+H]+	Lauryl diethanolamide	0.190762	0.970568	0.84436	288.248	9.1		Lipids and lipid-like molecules	Fatty Acyls	Fatty amides	C16H33NO3	AOMUHOFOVNGZAN-UHFFFAOYSA-N	CCCCCCCCCCCC(=O)N(CCO)CCO	28757.1	25884.2	27953	36108.1	25227.1	23763.6	26520	26520.1	26785.8
POS_927	[M+H]+	Levocarnitine	0.260792	0.959823	0.198403	162.109	0.651	C00318	Organic nitrogen compounds	Organonitrogen compounds	Quaternary ammonium salts	C7H15NO3	PHIQHXFUZVPYII-ZCFIWIBFSA-N	C[N+](C)(C)C[C@@H](CC(=O)[O-])O	51130.3	53902.9	55902.2	56724.6	55811.6	55135.8	54847.2	54849.1	56503.2
POS_12668	[M+H]+	L-Glutathione (oxidized form)	1.13574	0.811532	0.32738	613.478	14.015		Organic acids and derivatives	Carboxylic acids and derivatives	Amino acids, peptides, and analogues	C20H32N6O12S2	YPZRWBKMTBYPTK-BJDJZHNGSA-N		321873	232763	298755	397860	244910	408812	297931	308871	277478
POS_3347	[M+H]+	Linolenic acid	0.981336	0.735177	0.0293053	279.23	9.561	C06427	Lipids and lipid-like molecules	Fatty Acyls	Lineolic acids and derivatives	C18H30O2	DTOSIQBPPRVQHS-PDBXOOCHSA-N		99368.8	91491.5	124772	153928	137845	137556	124060	134412	115798
POS_476	[M+H]+	L-Norleucine	0.781176	0.246233	0.000203412	132.099	1.138	C01933	Organic acids and derivatives	Carboxylic acids and derivatives	Amino acids, peptides, and analogues	C6H13NO2	LRQKBLKVPFOOQJ-YFKPBYRVSA-N	O=C(O)C(N)CCCC	4494.77	9773.64	7072.21	30172.7	28741.4	27754.2	18993.3	18848.9	18993.3
POS_1550	[M+H]+	Loliolide	0.274059	0.896677	0.384717	197.116	4.422		Organoheterocyclic compounds	Benzofurans		C11H16O3	XEVQXKKKAVVSMW-WRWORJQWSA-N		30260.3	29486.2	41480.9	39066.6	35870	37955	33067.5	33079.3	33506.4
POS_7941	[M+Na]+	Lovastatin	0.449107	1.13372	0.638811	427.248	11.599	C07074	Organoheterocyclic compounds	Lactones	Delta valerolactones	C24H36O5	PCZOHLXUXFIOCF-BXMDZJJMSA-N	CC[C@H](C)C(=O)O[C@H]1C[C@@H](C)C=C2C=C[C@H](C)[C@H](CC[C@@H]3C[C@H](CC(=O)O3)O)[C@H]21	23778.1	48195.2	55719	40706.4	38751	33174	23001.4	24495	22933.1
POS_450	[M+H]+	L-Pyroglutamic acid	0.650224	0.817291	0.0528244	130.049	0.691	C01879	Organic acids and derivatives	Carboxylic acids and derivatives	Amino acids, peptides, and analogues	C5H7NO3	ODHCTXKNWHHXJC-VKHMYHEASA-N	C1CC(=N[C@@H]1C(=O)O)O	74997.9	78126	96625.2	103659	99916.7	102006	87117.2	87895.6	87894.8
POS_2547	[M+H]+	Lumichrome	0.118964	1.06283	0.522227	243.081	5.251		Organoheterocyclic compounds	Pteridines and derivatives	Alloxazines and isoalloxazines	C12H10N4O2	ZJTJUVIJVLLGSP-UHFFFAOYSA-N	OC=1N=C(O)C=2N=C3C=C(C(=CC3=NC2N1)C)C	5938.66	5410.75	6948.88	6091.89	5863.19	5261.54	6092.58	5819.53	6094.06
POS_3541	[M+H]+	Luteolin	0.453585	0.754218	0.0262667	287.055	6.131	C01514	Phenylpropanoids and polyketides	Flavonoids	Flavones	C15H10O6	IQPNAANSBPBGFQ-UHFFFAOYSA-N	C1=CC(=C(C=C1C2=CC(=O)C3=C(C=C(C=C3O)O)O2)O)O	23509.9	22973.1	30043.7	35052.7	32270.7	34141.5	28090.3	28567.7	28091
POS_10302	[M+H]+	Lyalosidic acid	0.202264	0.849025	0.254647	513.191	4.102		Lipids and lipid-like molecules	Prenol lipids	Terpene glycosides	C26H28N2O9	UZLBTLIRYSYTRG-FMKZDVGKSA-N	O=C(O)C1=COC(OC2OC(CO)C(O)C(O)C2O)C(C=C)C1CC3=NC=CC=4C=5C=CC=CC5NC34	9433.46	8961.79	13216.9	13150.5	12380.6	11702.4	10381.8	10726.8	10382.6
POS_11812	[M+Na]+	Lyoniside	0.30825	0.878112	0.096529	575.206	4.928		Lignans, neolignans and related compounds	Lignan glycosides		C27H36O12	GWDZRGQRNHELQM-UHFFFAOYSA-N	OC1=C(OC)C=C(C=C1OC)C2C3=C(OC)C(O)=C(OC)C=C3CC(CO)C2COC4OCC(O)C(O)C4O	27774	27739.8	32885	32736.5	35172	32760.6	29440	31506.8	29126.4
POS_8012	[M+H]+	Majdine	0.157921	0.900582	0.307269	429.203	5.088		Organoheterocyclic compounds	Indolizidines		C23H28N2O6	TTZWEOINXHJHCY-UHJVZONPSA-N	O=C(OC)C1=COC(C)C2CN3CCC4(C(O)=NC=5C(OC)=C(OC)C=CC54)C3CC12	7842.26	8750.47	9826.29	10371.2	10390.1	8574.19	8842	9027.64	8243.38
POS_408	[M+H]+	Maltol	0.164518	0.948481	0.880672	127.037	2.105	C11918	Organoheterocyclic compounds	Pyrans	Pyranones and derivatives	C6H6O3	XPCTZQVDEJYUGT-UHFFFAOYSA-N	O=C1C=COC(=C1O)C	5953.46	7971.16	17455.4	11436.6	10913.4	10734.5	9748.03	9294.6	9749.89
POS_2678	[M+H]+	Matrine	0.298188	1.13567	0.235088	249.193	6.196		Alkaloids and derivatives	Lupin alkaloids	Matrine alkaloids	C15H24N2O	ZSBXGIUJOOQZMP-JLNYLFASSA-N	C1C[C@@H]2[C@H]3CCCN4[C@H]3[C@@H](CCC4)CN2C(=O)C1	36063.7	29697.5	29938.4	31312.7	27714.1	25240.6	29202.9	32992.3	29229
POS_2530	[M+H]+	Mefenamic acid	0.28927	0.813942	0.0696027	242.117	2.924	C02168	Benzenoids	Benzene and substituted derivatives	Benzoic acids and derivatives	C15H15NO2	HYYBABOKPJLUIN-UHFFFAOYSA-N	CC1=CC=CC(=C1C)NC2=C(C=CC=C2)C(=O)O	14546	15108.6	19157.2	20806.1	19431	19732.5	16537.3	16538	18443.5
POS_11256	[M+H]+	Methyl 18-(hexadecanoyloxy)octadec-9-enoate	1.31726	0.986874	0.954988	551.499	13.115					C35H66O4	RIJDLOIIODLITF-KHPPLWFESA-N	O=C(OC)CCCCCCCC=CCCCCCCCCOC(=O)CCCCCCCCCCCCCCC	811114	518397	687534	921552	601394	520928	600073	1.09557e+06	269426
POS_10823	[M+Na]+	Methyl 2-[(1R,5R,6R,13S,14S,16S)-14-acetyloxy-6-(furan-3-yl)-1,5,15,15-tetramethyl-8,17-dioxo-7-oxatetracyclo[11.3.1.02,11.05,10]heptadec-10-en-16-yl]acetate	0.408466	0.520338	0.0154669	535.21	5.273		Lipids and lipid-like molecules	Prenol lipids	Triterpenoids	C29H36O8	YOTCKRFNSMJTGD-PSWUJVJRSA-N	O=C(OC1C2C(=O)C(C)(C3C(=C4CC(=O)OC(C5=COC=C5)C4(C)CC3)C2)C(CC(=O)OC)C1(C)C)C	4946.37	6020.92	9084.86	11292.3	12900.9	14343.6	9971.45	5614.3	9979.89
POS_7172	[M+Na]+	Methyl 2-(4,5-dihydroxy-6-methoxy-3,6-dimethyl-2-oxocyclohex-3-en-1-yl)oxy-4-hydroxy-3,6-dimethylbenzoate	0.166404	0.906727	0.0359035	403.134	2.374		Benzenoids	Benzene and substituted derivatives	Benzoic acids and derivatives	C19H24O8	GJGRGJCMJUMZKN-UHFFFAOYSA-N	O=C(OC)C1=C(OC2C(=O)C(=C(O)C(O)C2(OC)C)C)C(=C(O)C=C1C)C	20351.2	18452	19357.3	21531	20744.8	21867.5	18462	19316.9	18233.5
POS_6589	[M+Na]+	Methyl 2-hydroxy-6-(4-hydroxy-2-methoxy-6-methoxycarbonylphenoxy)-4-methylbenzoate	0.204809	0.783787	0.0346518	385.087	1.635		Benzenoids	Benzene and substituted derivatives	Diphenylethers	C18H18O8	KYDNOVLBVBYOSW-UHFFFAOYSA-N	O=C(OC)C=1C=C(O)C=C(OC)C1OC2=CC(=CC(O)=C2C(=O)OC)C	5895.9	5708.18	7072.97	8039.27	8478.02	7311.95	5551.61	5582.67	5835.37
POS_11528	[M+Na]+	Methyl (4S,5Z,6S)-5-(2-hydroxyethylidene)-4-[2-[2-(4-hydroxyphenyl)ethoxy]-2-oxoethyl]-6-[(2S,3R,4S,5S,6R)-3,4,5-trihydroxy-6-(hydroxymethyl)oxan-2-yl]oxy-4H-pyran-3-carboxylate	0.0983833	0.980345	0.888869	563.165	2.705		Lipids and lipid-like molecules	Prenol lipids	Terpene glycosides	C25H32O13	AHTRGGWSBFOEEG-BXDNVMCDSA-N	O=C(OC)C1=COC(OC2OC(CO)C(O)C(O)C2O)C(=CCO)C1CC(=O)OCCC3=CC=C(O)C=C3	4667.46	4642.13	6752.61	5207.61	5377.11	5799.51	5354.88	5303.18	5310.93
POS_3793	[M+H]+	Methyl linoleate	0.380679	0.889019	0.527955	295.261	10.507					C19H34O2	WTTJVINHCBCLGX-NQLNTKRDSA-N	CCCCC/C=C\\C/C=C\\CCCCCCCC(=O)OC	105802	78961.8	69947.3	117284	82740.3	86484	91838.6	91843.4	94152.4
POS_6996	[M+Na]+	Methylprednisolone	0.124642	0.905236	0.369946	397.207	4.587		Lipids and lipid-like molecules	Steroids and steroid derivatives	Hydroxysteroids	C22H30O5	VHRSUDSXCMQTMA-PJHHCJLFSA-N	C[C@H]1C[C@H]2[C@@H]3CC[C@](C(=O)CO)([C@@]3(C)C[C@@H]([C@@H]2[C@@]4(C)C=CC(=O)C=C14)O)O	5893.52	6050.06	7213.95	7911.15	7121.09	6130.79	6119.08	6119.12	6369.61
POS_3031	[M+H]+	Mirtazapine	0.985143	0.838458	0.162502	266.172	6.742	C07570	Organoheterocyclic compounds	Piperazinoazepines		C17H19N3	RONZAEMNMFQXRA-UHFFFAOYSA-N	CN1CCN2C(C1)C3=C(C=CC=C3)CC4=CC=CN=C42	294746	260767	272793	370047	272017	345828	277737	277765	282083
POS_7059	[M+H]+	Mitragynine	0.203462	1.02783	0.775009	399.229	3.857	C09226	Alkaloids and derivatives	Corynanthean-type alkaloids		C23H30N2O4	LELBFTMXCIIKKX-QVRQZEMUSA-N	O=C(OC)C(=COC)C1CC2C=3NC=4C=CC=C(OC)C4C3CCN2CC1CC	15440.3	19323.9	20432.2	19003.2	17769.8	16929	17528	18682	16519.3
POS_14129	[M+Na]+	Monensin	0.259085	1.0814	0.316281	693.411	7.737		Lipids and lipid-like molecules	Fatty Acyls	Fatty acids and conjugates	C36H62O11	GAOZTHIDHYLHMS-KEOBGNEYSA-N	O=C(O)C(C)C(OC)C(C)C1OC2(OC(C)(CC2)C3OC(CC)(CC3)C4OC(CC4C)C5OC(O)(CO)C(C)CC5C)CC(O)C1C	19677	22870.8	23879.9	19184.9	21668.6	20574.1	21677.2	22269.7	21697.3
POS_7739	[M+H]+	Morusin	0.25275	0.766643	0.256782	421.163	2.409					C25H24O6	XFFOMNJIDRDDLQ-UHFFFAOYSA-N	CC(=CCC1=C(OC2=C(C1=O)C(=CC3=C2C=CC(O3)(C)C)O)C4=C(C=C(C=C4)O)O)C	5397.16	8690.14	12257	11025.7	12269.5	11068	8851.39	8458.61	8855.36
POS_4399	[M+Na]+	Mucorisocoumarin B	0.226532	0.79875	0.0822032	317.097	2.563		Phenylpropanoids and polyketides	Isocoumarins and derivatives		C15H18O6	CXVPYCSNJZJTRF-UHFFFAOYSA-N	CC(CC(CC1=CC2=C(C(=CC(=C2)OC)O)C(=O)O1)O)O	7070.86	8162.32	9676.72	10018.2	11387.4	9780.56	9489	11667.6	8715.99
POS_8162	[M+H]+	Mundulone	0.15865	0.945541	0.382028	435.176	3.876		Phenylpropanoids and polyketides	Isoflavonoids	Isoflavans	C26H26O6	KJTDZAHLWHEULN-UHFFFAOYSA-N	O=C1C(=COC=2C=C3OC(C)(C)C(O)CC3=CC21)C=4C=CC=5OC(C=CC5C4OC)(C)C	22314.1	19830.1	23915.6	23107.4	22512.9	24244.3	21774	19785.2	22969.5
POS_5226	[M+Na]+	Mycophenolic acid	0.190804	0.946488	0.415019	343.113	3.053	C20380	Organoheterocyclic compounds	Isocoumarans	Isobenzofuranones	C17H20O6	HPNSFSBZBAHARI-RUDMXATFSA-N	O=C1OCC2=C1C(O)=C(C(OC)=C2C)CC=C(C)CCC(=O)O	23775	22782.8	27709.2	26217.1	25550.5	26698.3	24119.6	24120.8	24646.7
POS_6182	[M]+	Myristamidopropyl betaine	0.704947	0.828736	0.185353	371.316	9.873		Organic acids and derivatives	Carboxylic acids and derivatives	Amino acids, peptides, and analogues	[C21H43N2O3]+	QGCUAFIULMNFPJ-UHFFFAOYSA-O	CCCCCCCCCCCCCC(=NCCC[N+](C)(C)CC(=O)O)O	117060	104896	133045	167511	123710	137144	130702	131110	141480
POS_1463	[M+H]+	Myristicin	0.402194	0.612342	8.22298e-05	193.085	4.033	C10480	Organoheterocyclic compounds	Benzodioxoles		C11H12O3	BNWJOHGLIBDBOB-UHFFFAOYSA-N	C=CCC1=CC2=C(C(=C1)OC)OCO2	9539.22	10751.4	9686.2	16190.4	16369.9	16394	12152.9	12504.2	12154.6
POS_4336	[M+H]+	N-(2-Hydroxyethyl)heptadecanamide	0.119585	0.897269	0.500751	314.303	11.292		Organic nitrogen compounds	Organonitrogen compounds	Amines	C19H39NO2	GCCFMSAXQJECNH-UHFFFAOYSA-N	CCCCCCCCCCCCCCCCC(=NCCO)O	6615.16	5032.55	5931.34	7943.1	6410.8	5237.83	6882.63	35294.8	6942.14
POS_5695	[M+H]+	N-(2-Hydroxyethyl)icosanamide	1.79168	1.48857	0.409032	356.352	10.471		Organic nitrogen compounds	Organonitrogen compounds	Amines	C22H45NO2	AUJVQJHODMISJP-UHFFFAOYSA-N	CCCCCCCCCCCCCCCCCCCC(=NCCO)O	250829	358733	480009	465260	114470	152227	219796	219823	228381
POS_5557	[M+H]+	N(4)-Acetylsulfadimethoxine	0.209131	1.1393	0.599608	353.08	3.451		Benzenoids	Benzene and substituted derivatives	Benzenesulfonamides	C14H16N4O5S	DQWIIKBKAIPUPY-UHFFFAOYSA-N	CC(=NC1=CC=C(C=C1)S(=O)(=O)NC2=NC(=CC(=N2)OC)OC)O	8351.2	8608.22	10218.8	9669.07	9942.83	4243.21	9134	8810.09	9617.01
POS_3417	[M+H]+	N6-Methyladenosine	0.916434	0.0213123	6.41386e-06	282.118	2.882		Nucleosides, nucleotides, and analogues	Purine nucleosides		C11H15N5O4	VQAYFKKCNSOZKM-IOSLPCCCSA-N	CNC1=NC=NC2=C1N=CN2[C@H]3[C@@H]([C@@H]([C@@H](CO)O3)O)O	202.298	666.001	999.142	30588.1	29493.8	27540.8	13803.2	13804.9	14162.1
POS_1408	[M+H]+	N6,N6,N6-Trimethyl-L-lysine	0.686594	0.977388	0.614495	189.159	0.613	C03793	Organic acids and derivatives	Carboxylic acids and derivatives	Amino acids, peptides, and analogues	C9H20N2O2	MXNRLFUSFKVQSK-QMMMGPOBSA-N	C[N+](C)(C)CCCC[C@@H](C(=O)[O-])N	301443	338946	345478	341164	333555	333956	329721	334042	328995
POS_14924	[M]+	Naadp	0.340106	0.491025	0.00485307	745.41	10.944		Nucleosides, nucleotides, and analogues	(5'->5')-dinucleotides		[C21H28N6O18P3]+	QOTXBMGJKFVZRD-HISDBWNOSA-O		3639.99	3928.35	4836.35	9747.93	7617.07	7897.87	6646.74	7272.83	6653.74
POS_1421	[M+H]+	N-Acetylglutamic acid	0.562014	0.730743	0.00667227	190.07	0.701		Organic acids and derivatives	Carboxylic acids and derivatives	Amino acids, peptides, and analogues	C7H11NO5	RFMMMVDNIPUKGG-UHFFFAOYSA-N	CC(=NC(CCC(=O)O)C(=O)O)O	32100	30336	37686.8	44178.1	47194.9	45642.1	35951.6	36467.8	35957.9
POS_813	[M+H]+	N-Acetylhistamine	0.305469	1.10343	0.522957	154.095	1.112	C05135	Organic acids and derivatives	Carboxylic acids and derivatives	Carboxylic acid derivatives	C7H11N3O	XJWPISBUKWZALE-UHFFFAOYSA-N	OC(=NCCC1=CN=CN1)C	22255.9	24394.7	33803.5	23662.7	25477.5	23772.6	22258	21832.9	23325.7
POS_1753	[M+H]+	N-Acetyl-L-phenylalanine	0.359502	1.63606	0.0110304	208.094	3.406	C03519	Organic acids and derivatives	Carboxylic acids and derivatives	Amino acids, peptides, and analogues	C11H13NO3	CBQJSKKFNMDLON-JTQLQIEISA-N	O=C(O)C(N=C(O)C)CC=1C=CC=CC1	10104.2	9435.96	12184	7257.8	6134.1	5998.67	6268.04	6268.09	6410.66
POS_1249	[M+H]+	N-Acetyltyramine	0.183043	1.04413	0.737576	180.101	3.204		Benzenoids	Phenols	1-hydroxy-2-unsubstituted benzenoids	C10H13NO2	ATDWJOOPFDQZNK-UHFFFAOYSA-N	OC1=CC=C(C=C1)CCN=C(O)C	15610.9	14751.1	20819.3	17657.3	15648.7	15712.1	15621	16093.9	15144.9
POS_8463	[M+H]+	N-Benzoyl-1-phenylalanyl-1-phenylalaninol acetate	0.284078	0.783314	0.0253402	445.213	7.704		Organic acids and derivatives	Carboxylic acids and derivatives	Amino acids, peptides, and analogues	C27H28N2O4	VZPAURMDJZOGHU-SKCDSABHSA-N	CC(=O)OC[C@H](CC1=CC=CC=C1)N=C(C(CC2=CC=CC=C2)N=C(C3=CC=CC=C3)O)O	11833.4	10506.4	13173.6	16110.7	14973.4	14253.2	12431.8	12995.5	12435.5
POS_2828	[M+H]+	N-Benzoyl-L-phenylalaninol	0.552286	0.927116	0.420433	256.133	5.915		Benzenoids	Benzene and substituted derivatives	Phenethylamines	C16H17NO2	RFYNAVYPYXLVOM-UHFFFAOYSA-N	C1=CC=C(C=C1)CC(CO)N=C(C2=CC=CC=C2)O	135195	137453	175276	163986	160016	159134	143569	143575	144448
POS_1887	[M+H]+	N-Butylbenzenesulfonamide	0.100892	1.03678	0.775839	214.086	6.163		Benzenoids	Benzene and substituted derivatives	Benzenesulfonamides	C10H15NO2S	IPRJXAGUEGOFGG-UHFFFAOYSA-N	CCCCNS(=O)(=O)C1=CC=CC=C1	11185.6	8630.3	12459	10407.4	9409.73	11312.9	10896	15561.7	9731.99
POS_430	[M+H]+	N-Cyclohexylformamide	0.251001	1.13401	0.53328	128.105	4.675		Organic acids and derivatives	Carboxylic acids and derivatives	Carboxylic acid derivatives	C7H13NO	SWGXDLRCJNEEGZ-UHFFFAOYSA-N	OC=NC1CCCCC1	71637.1	46522	42052	45341.9	48979.9	46956.9	45162	40267.2	47763.8
POS_1213	[M+H]+	N-Formylmethamphetamine	0.201072	1.16328	0.261674	178.121	14.091		Benzenoids	Benzene and substituted derivatives	Phenethylamines	C11H15NO	GLSMSUZWTDVJMA-UHFFFAOYSA-N	CC(CC1=CC=CC=C1)N(C)C=O	10679.1	9771.75	8722.27	9918.81	6875.92	8283.62	10204.1	9580.02	10206.4
POS_4703	[M+H]+	N-Fructosyl phenylalanine	0.422893	0.833947	0.392406	328.137	2.113		Organic acids and derivatives	Carboxylic acids and derivatives	Amino acids, peptides, and analogues	C15H21NO7	FAVRCIXPIVJIPN-UHFFFAOYSA-N	C1=CC=C(C=C1)CC(C(=O)O)NCC2(C(C(C(CO)O2)O)O)O	36112.8	38600.1	65386.9	60952.8	54474.5	52568.8	42281.5	42022	49963.5
POS_2018	[M+H]+	N-Hydroxy-1-[3-(trifluoromethyl)phenyl]propan-2-amine	0.181625	0.993618	0.937089	220.095	3.321		Benzenoids	Benzene and substituted derivatives	Phenethylamines	C10H12F3NO	WCJDAVUCGZTNMX-UHFFFAOYSA-N	CC(CC1=CC=CC(=C1)C(F)(F)F)NO	17820.3	20019.5	22613.6	20575.4	18993.6	21272.7	20143.4	19209.6	20145.1
POS_4250	[M+H]+	N,N-Dimethylguanosine	0.104655	0.840777	0.55867	312.128	2.425		Nucleosides, nucleotides, and analogues	Purine nucleosides		C12H17N5O5	RSPURTUNRHNVGF-IOSLPCCCSA-N	OC1=NC(=NC2=C1N=CN2C3OC(CO)C(O)C3O)N(C)C	4760.34	3977.33	8439.87	8746.37	5395.17	6289.03	4741.93	3775.44	4748.18
POS_8059	[M+Na]+	Nodakenin	0.174065	0.915431	0.373617	431.127	3.037		Phenylpropanoids and polyketides	Coumarins and derivatives	Furanocoumarins		HXCGUCZXPFBNRD-DNLMCPORSA-N	CC(C)([C@H]1CC2=C(O1)C=C3C(=C2)C=CC(=O)O3)O[C@H]4[C@@H]([C@H]([C@@H]([C@H](O4)CO)O)O)O	10136.3	10586.3	13290.9	12367.1	13006.8	11781.8	10469.9	10984.4	10470.1
POS_8230	[M+Na]+	Nonaethylene glycol	0.116859	1.04308	0.720972	437.233	4.045		Organic oxygen compounds	Organooxygen compounds	Ethers	C18H38O10	YZUUTMGDONTGTN-UHFFFAOYSA-N	C(COCCOCCOCCOCCOCCOCCOCCOCCO)O	12766.6	9347.45	11446.4	12026.7	9737.44	10410.2	14687	14049.3	15688.2
POS_3680	[M+H]+	Norcimifugin	0.714244	0.391221	2.17318e-05	293.097	3.598					C15H16O6	FHCHSXPHLRBEBR-UHFFFAOYSA-N	CC(C)(C1CC2=C(O1)C=C3C(=C2O)C(=O)C=C(O3)CO)O	10219.2	11468.9	12859	29496.6	29718.2	29090.8	19439.3	19334.6	19334.5
POS_4936	[M+Na]+	Nor-Dentatin	0.132883	0.798462	0.1189	335.121	3.937		Phenylpropanoids and polyketides	Coumarins and derivatives	Pyranocoumarins	C19H20O4	WYMMNGQSPNWCIK-UHFFFAOYSA-N	C=CC(C)(C)C1=C2C(=C(C3=C1OC(=O)C=C3)O)C=CC(C)(C)O2	6349.26	7188.28	4693.79	7904.25	7109.25	7819.55	7288	6574.51	7741.98
POS_283	[M+H]+	Norvaline	0.237952	0.884082	0.167065	118.063	4.478	C01826	Organic acids and derivatives	Carboxylic acids and derivatives	Amino acids, peptides, and analogues	C5H11NO2	SNDPXSYFESPGGJ-BYPYZUCNSA-N	O=C(O)C(N)CCC	16917.1	17133.1	21261	20659.1	21334.1	20570.3	18473.9	18521.8	18525.5
POS_17309	[M+Na]+	Notoginsenoside R1	0.25758	1.01168	0.895457	955.519	8.206		Lipids and lipid-like molecules	Prenol lipids	Terpene glycosides		LLPWNQMSUYAGQI-OOSPGMBYSA-N	CC(=CCC[C@@](C)([C@H]1CC[C@@]2([C@@H]1[C@@H](C[C@H]3[C@]2(C[C@@H]([C@@H]4[C@@]3(CC[C@@H](C4(C)C)O)C)O[C@H]5[C@@H]([C@H]([C@@H]([C@H](O5)CO)O)O)O[C@H]6[C@@H]([C@H]([C@@H](CO6)O)O)O)C)O)C)O[C@H]7[C@@H]([C@H]([C@@H]([C@H](O7)CO)O)O)O)C	54070.4	46618	55248.3	57128.7	51415.3	45592.1	52389	55082.5	49126.8
POS_17485	[M+Na]+	O-6-deoxy-alpha-L-mannopyranosyl-(1->4)-O-beta-D-glucopyranosyl-(1->6)-1-O-[(2alpha,3beta,5xi,9xi,13xi,18xi,19xi)-2,3,23-trihydroxy-28-oxours-20-en-28-yl]-beta-D-glucopyranose	0.0156062	0.938003	0.737967	981.502	8.332		Lipids and lipid-like molecules	Prenol lipids	Terpene glycosides	C48H78O19	ATNAJMVRCNQHAG-AAXSTCLUSA-N	O=C(OC1OC(COC2OC(CO)C(OC3OC(C)C(O)C(O)C3O)C(O)C2O)C(O)C(O)C1O)C45CC=C(C)C(C)C5C6CCC7C8(C)CC(O)C(O)C(C)(CO)C8CCC7(C)C6(C)CC4	3740	3788.89	5251.57	5553	3449.52	4622.67	4111.45	4135.67	3311.2
POS_6851	[M+Na]+	Octaethylene glycol	0.132397	1.03307	0.85643	393.209	3.802		Organic oxygen compounds	Organooxygen compounds	Ethers	C16H34O9	GLZWNFNQMJAZGY-UHFFFAOYSA-N	C(COCCOCCOCCOCCOCCOCCOCCO)O	17184.5	10372.2	13510	15371	11497.9	12883.3	15608.8	16296.2	15618.5
POS_5052	[M+H]+	Olopatadine	0.18271	1.18906	0.317995	338.181	5.974	C07789	Organoheterocyclic compounds	Benzoxepines	Dibenzoxepines	C21H23NO3	JBIMVDZLSHOPLA-LSCVHKIXSA-N	CN(C)CC/C=C\1/C2=C(C=CC=C2)COC3=CC=C(C=C13)CC(=O)O	16564.4	12352	11448.9	12058.4	12587.9	9301.1	11990.3	12355.1	11991
POS_8505	[M+Na]+	Orientanol E	0.621349	0.60751	0.0421957	447.182	4.55		Phenylpropanoids and polyketides	Isoflavonoids	Isoflavans	C25H28O6	LYELCCACUCFABR-UHFFFAOYSA-N	CC(=CCC1=C(C2=C(C(=C1O)CC=C(C)C)OCC(C3=CC=C(C=C3O)O)C2=O)O)C	17293.9	18920.4	32688.8	38092.9	39804	35522	25515.8	23443	25517.5
POS_3497	[M+H]+	Oroxylin A	0.0778303	1.02738	0.894309	285.078	6.811		Phenylpropanoids and polyketides	Flavonoids	O-methylated flavonoids	C16H12O5	LKOJGSWUMISDOF-UHFFFAOYSA-N	O=C1C=C(OC2=CC(O)=C(OC)C(O)=C12)C=3C=CC=CC3	2890.32	2404.21	2608.43	1623.2	2912.32	3156.81	3142.06	3221.03	1926.93
POS_11011	[M+Na]+	Oxalicine B	0.198085	0.78219	0.0543414	542.215	4.67		Lipids and lipid-like molecules	Prenol lipids	Terpene lactones	C30H33NO7	GADSICAILMLRQB-GVRUMSNVSA-N	C=C(C)[C@@]1(CC[C@]2(C)[C@H](CC=C(C)[C@]32[C@H](C4=C(C=C(C5=CN=CC=C5)OC4=O)O3)O)[C@]61CCC(=O)OC6)O	5561.84	5250.03	6606.65	7977.23	7732.33	6559.36	6843.09	6845.27	6410.31
POS_8946	[M+H]+	Oxyterracin	2.28527	1.41693	0.129524	461.154	3.967		Phenylpropanoids and polyketides	Tetracyclines		C22H24N2O9	OWFJMIVZYSDULZ-PXOLEDIWSA-N	O=C1C(C(=N)O)=C(O)C2(O)C(=O)C3=C(O)C=4C(O)=CC=CC4C(O)(C)C3C(O)C2C1N(C)C	549243	525180	821648	481792	451138	405222	470703	470725	485713
POS_9556	[M+H]+	Paeonolide	0.204369	0.871929	0.372788	483.143	3.57					C20H28O12	IDZZECHGWAZTIB-SBJDUPFUSA-N	CC(=O)C1=C(C=C(C=C1)OC)O[C@H]2[C@H]([C@H]([C@@H]([C@@H](O2)CO[C@H]3[C@H]([C@H]([C@H](CO3)O)O)O)O)O)O	13257.1	11158.8	18133	15894.6	16237.1	16666.9	13864.1	11308	13876.9
POS_2837	[M+H]+	Palmitic amide	1.82908	0.752488	0.225059	256.264	11.001					C16H33NO	HSEMFIZWXHQJAE-UHFFFAOYSA-N	O=C(N)CCCCCCCCCCCCCCC	619097	597277	495337	832645	513878	928213	755380	763414	743336
POS_2021	[M+H]+	Pantothenic acid	0.187284	0.944823	0.872986	220.116	1.967	C00864	Organic acids and derivatives	Carboxylic acids and derivatives	Amino acids, peptides, and analogues	C9H17NO5	GHOKWGTUZJEAQD-ZETCQYMHSA-N	CC(C)(CO)[C@H](C(=NCCC(=O)O)O)O	9843.02	12123.1	27286.4	16074	16069.5	19985.4	13415	12167.3	13892.5
POS_4340	[M+Na]+	Pantoyl lactone glucoside	0.14561	0.90419	0.233791	315.101	2.142		Lipids and lipid-like molecules	Fatty Acyls	Fatty acyl glycosides	C12H20O8	BFCZPWYLRHFBNO-DTJAAUDXSA-N	CC1(C)COC(=O)[C@@H]1O[C@H]2[C@@H]([C@H]([C@@H]([C@@H](CO)O2)O)O)O	9943.23	8450.09	10522	9886.47	10994.5	11098.2	9921.18	9921.28	9899.07
POS_5120	[M+H]+	Papaverine	0.120381	0.87338	0.197366	340.157	0.824	C06533	Organoheterocyclic compounds	Isoquinolines and derivatives	Benzylisoquinolines	C20H21NO4	XQYZDYMELSJDRZ-UHFFFAOYSA-N	COC1=CC=C(CC2=C3C=C(C(=CC3=CC=N2)OC)OC)C=C1OC	4138.78	4541.29	5542.53	5723.79	5358.52	5202.23	4906	4517.77	5087.64
POS_14729	[M+H]+	PC 32:1|PC 16:0_16:1	0.145945	1.21176	0.296377	732.536	10.138					C40H78NO8P	QIBZFHLFHCIUOT-UHFFFAOYSA-N	O=C(OCC(OC(=O)CCCCCCCC=CCCCCCC)COP(=O)([O-])OCC[N+](C)(C)C)CCCCCCCCCCCCCCC	5217.06	4486.73	5207.18	2822.12	4331.01	5152.05	5883.72	3727.26	5916.48
POS_14678	[M+H]+	PC 32:3|PC 14:0_18:3	0.303048	0.8892	0.275929	728.522	12.766					C40H74NO8P	AGQKQQAJRFTOGL-UHFFFAOYSA-N	O=C(OCC(OC(=O)CCCCCCCC=CCC=CCC=CCC)COP(=O)([O-])OCC[N+](C)(C)C)CCCCCCCCCCCCC	25974.5	26822.5	34794	32437.2	34124.2	31944	27644.5	27648.8	27053.2
POS_14940	[M+H]+	PC 33:1|PC 15:0_18:1	0.352336	0.878386	0.0340653	746.565	13.853					C41H80NO8P	ZEWLMKXMNQOCOQ-UHFFFAOYSA-N	O=C(OCC(OC(=O)CCCCCCCC=CCCCCCCCC)COP(=O)([O-])OCC[N+](C)(C)C)CCCCCCCCCCCCCC	43057.8	41161.2	47334.9	50774.6	50206.2	48787.1	41457.1	41606.8	41526.1
POS_14912	[M+H]+	PC 33:2|PC 15:0_18:2	0.255716	0.967458	0.747101	744.552	13.373					C41H78NO8P	DGBYUHHIADYUMU-UHFFFAOYSA-N	O=C(OCC(OC(=O)CCCCCCCC=CCC=CCCCCC)COP(=O)([O-])OCC[N+](C)(C)C)CCCCCCCCCCCCCC	32682.3	35435.3	43817.7	37832	36581.6	41286.8	32854.9	32871.3	37566.3
POS_14883	[M+H]+	PC 33:3|PC 15:0_18:3	0.268241	0.942443	0.456825	742.535	13.03					C41H76NO8P	FHTHYAKSWVNHHC-UHFFFAOYSA-N	O=C(OCC(OC(=O)CCCCCCCC=CCC=CCC=CCC)COP(=O)([O-])OCC[N+](C)(C)C)CCCCCCCCCCCCCC	43394.4	40788	51048.8	46454.6	46589.8	50445.7	43984.1	43990.1	42415.9
POS_15159	[M+H]+	PC 34:1|PC 16:0_18:1	1.01383	0.653063	0.398136	760.578	11.116					C42H82NO8P	WTJKGGKOPKCXLL-UHFFFAOYSA-N	O=C(OCC(OC(=O)CCCCCCCC=CCCCCCCCC)COP(=O)([O-])OCC[N+](C)(C)C)CCCCCCCCCCCCCCC	86696.5	67762.3	64280.7	71101.5	71414.4	192428	81205.6	145125	81501
POS_15087	[M+H]+	PC 34:3|PC 16:0_18:3	0.461173	0.915693	0.328049	756.55	12.192					C42H78NO8P	JMAYDGBZRHQJAT-UHFFFAOYSA-N	O=C(OCC(OC(=O)CCCCCCCC=CCC=CCC=CCC)COP(=O)([O-])OCC[N+](C)(C)C)CCCCCCCCCCCCCCC	94412.6	90055.9	116531	111989	109207	107516	92698	89351.9	99806.9
POS_15071	[M+H]+	PC 34:4|PC 16:1_18:3	0.21922	1.00089	0.993493	754.532	12.835					C42H76NO8P	MMUCLZZSNHBNFL-UHFFFAOYSA-N	O=C(OCC(OC(=O)CCCCCCCC=CCC=CCC=CCC)COP(=O)([O-])OCC[N+](C)(C)C)CCCCCCCC=CCCCCCC	27626.1	27858.3	36294.5	30460.5	28432.6	32804.6	30122.5	30124.3	29527.5
POS_15553	[M+H]+	PC 36:2|PC 18:0_18:2	0.586251	1.31131	0.305074	786.594	11.687					C44H84NO8P	FORFDCPQKJHEBF-UHFFFAOYSA-N	O=C(OCC(OC(=O)CCCCCCCC=CCC=CCCCCC)COP(=O)([O-])OCC[N+](C)(C)C)CCCCCCCCCCCCCCCCC	60995	43668.5	66314.5	54098.4	51280.4	25008.5	56198	46421.5	60705
POS_15494	[M+H]+	PC 36:4|PC 18:2_18:2	0.168813	0.861257	0.0270375	782.564	12.222					C44H80NO8P	FVXDQWZBHIXIEJ-UHFFFAOYSA-N	O=C(OCC(OC(=O)CCCCCCCC=CCC=CCCCCC)COP(=O)([O-])OCC[N+](C)(C)C)CCCCCCCC=CCC=CCCCCC	13743.6	14061	12157.7	15433.6	15098.7	15867.7	13792	13587.4	14580.4
POS_15833	[M+H]+	PC 38:6|PC 18:3_20:3	0.376427	1.01532	0.929469	806.549	11.241					C46H80NO8P	JLEMRYFBYBVOJE-UHFFFAOYSA-N	O=C(OCC(OC(=O)CCCCCCCCCC=CCC=CCC=CCC)COP(=O)([O-])OCC[N+](C)(C)C)CCCCCCCC=CCC=CCC=CCC	59585.6	58035.7	91558.2	72010.3	69801.6	64210.8	59879.2	59903.9	62134.9
POS_14508	[M+H]+	PE 34:2|PE 16:0_18:2	0.539104	0.947993	0.0791814	716.52	13.686					C39H74NO8P	HBZNVZIRJWODIB-UHFFFAOYSA-N	O=C(OCC(OC(=O)CCCCCCCC=CCC=CCCCCC)COP(=O)(O)OCCN)CCCCCCCCCCCCCCC	267080	256611	262136	274568	286307	268063	245971	255731	245469
POS_8991	[M]+	Peonidin-3-glucoside	0.259844	0.821067	0.0682848	463.119	4.772	C12141	Phenylpropanoids and polyketides	Flavonoids	Flavonoid glycosides	C22H23O11	ZZWPMFROUHHAKY-OUUKCGNVSA-O	OC=1C=C(O)C=2C=C(OC3OC(CO)C(O)C(O)C3O)C(=[O+]C2C1)C=4C=CC(O)=C(OC)C4	12781.2	11762.2	15161.6	17096.9	16179	15082	13929.3	13953.5	14470.3
POS_6103	[M+H]+	Perindopril	0.121672	0.990011	0.97142	369.238	6.098	C07706	Organic acids and derivatives	Carboxylic acids and derivatives	Amino acids, peptides, and analogues	C19H32N2O5	IPVQLZZIHOAWMC-QXKUPLGCSA-N	CCC[C@@H](C(=O)OCC)N[C@@H](C)C(=O)N1[C@H]2CCCC[C@H]2C[C@H]1C(=O)O	14179.4	10698.9	19244.7	16853.9	8957.78	18756.5	14512	12944.9	16132.9
POS_3001	[M+H]+	Peucedanol	0.13573	0.946181	0.620324	265.097	6.6					C14H16O5	WRTWKAQFZYXAEJ-GFCCVEGCSA-N	CC(C)([C@@H](CC1=C(C=C2C(=C1)C=CC(=O)O2)O)O)O	8665.33	8134.81	10290.6	8431.14	9349.47	10851.1	7382.38	7413.09	7790.14
POS_8271	[M+Na]+	Phenethyl 2-O-(beta-D-xylopyranosyl)-beta-D-glucopyranoside	1.31933	0.874233	0.19671	439.156	4.293		Organic oxygen compounds	Organooxygen compounds	Carbohydrates and carbohydrate conjugates	C19H28O10	CGZNTHDUAFIKOH-BMVMOQKNSA-N	C1=CC=C(C=C1)CCO[C@H]2[C@@H]([C@H]([C@@H]([C@@H](CO)O2)O)O)O[C@H]3[C@@H]([C@H]([C@@H](CO3)O)O)O	512002	482854	647227	635455	624910	617947	557830	557836	547733
POS_990	[M+H]+	Phenethyl acetate	0.249477	0.875994	0.266298	165.09	4.338	C12303	Benzenoids	Benzene and substituted derivatives		C10H12O2	MDHYEMXUFSJLGV-UHFFFAOYSA-N	O=C(OCCC=1C=CC=CC1)C	19538.1	20087.2	26272.9	27205.6	24144.5	23876.9	21995	22195.7	21586.8
POS_330	[M+H]+	Phenethylamine	0.0926426	0.960657	0.721444	122.095	2.679	C05332	Benzenoids	Benzene and substituted derivatives	Phenethylamines	C8H11N	BHHGXPLMPWCGHP-UHFFFAOYSA-N	NCCC=1C=CC=CC1	8449.05	7190.82	10323.7	9283.26	8692.72	9050.91	7968	7885.84	8225.98
POS_9180	[M+Na]+	Phenethyl sophoroside	0.213122	0.913824	0.350832	469.167	3.725		Organic oxygen compounds	Organooxygen compounds	Carbohydrates and carbohydrate conjugates	C20H30O11	BSSIFJHEGYUPRJ-HNCKFYPBSA-N	C1=CC=C(C=C1)CCO[C@H]2[C@@H]([C@H]([C@@H]([C@@H](CO)O2)O)O)O[C@H]3[C@@H]([C@H]([C@@H]([C@@H](CO)O3)O)O)O	17329.8	16870.9	22019.1	19889.5	20918	20714	19184.6	19184.6	19061.1
POS_7420	[M+Na]+	Phenyl 6-O-[(2R,3R,4R)-3,4-dihydroxy-4-(hydroxymethyl)tetrahydro-2-furanyl]-beta-D-glucopyranoside	0.0980959	0.916771	0.459969	411.125	3.055		Organic oxygen compounds	Organooxygen compounds	Carbohydrates and carbohydrate conjugates	C17H24O10	YORZZUYHPOREJM-DCSNAHRYSA-N	C1=CC=C(C=C1)O[C@H]2[C@@H]([C@H]([C@@H]([C@@H](CO[C@H]3[C@@H]([C@@](CO)(CO3)O)O)O2)O)O)O	6008.72	4862.34	6992.76	6256.67	6247.02	6981.89	5697.31	5646.89	5682.74
POS_316	[M+H]+	Phenylacetaldehyde	0.511555	0.902003	0.0155106	121.064	1.228	C00601	Benzenoids	Benzene and substituted derivatives	Phenylacetaldehydes	C8H8O	DTUQWGWMVIHBKE-UHFFFAOYSA-N	O=CCC=1C=CC=CC1	199725	197814	195197	228507	210839	217786	210000	210218	204533
POS_558	[M+H-H2O]+	Phenyl acetate	0.210442	0.920669	0.320545	137.059	2.848					C8H8O2	IPBVNPXQWQGGJP-UHFFFAOYSA-N	CC(=O)OC1=CC=CC=C1	20369.2	19357.9	24635.9	23557.6	23478.6	22872.7	20561.2	21239.3	20562.5
POS_548	[M-H2O+H]+	p-Hydroxyphenylethanolamine	0.14916	0.893349	0.36094	136.074	3.282	C04227	Benzenoids	Phenols	1-hydroxy-2-unsubstituted benzenoids	C8H11NO2	QHGUCRYDKWKLMG-QMMMGPOBSA-N	C1=C(C=CC(=C1)O)[C@H](CN)O	8289.8	7747.73	10931.9	10734.7	9838.36	9616.04	8403	8118.57	9179.81
POS_75	[M+H]+	Piperidine	0.579426	0.346929	0.00932912	86.0947	0.831	C01746	Organoheterocyclic compounds	Piperidines		C5H11N	NQRYJNQNLNOLGT-UHFFFAOYSA-N	C1CCNCC1	7298.02	7938.33	5208.96	22564.2	14449.4	21918.6	14706.2	14706.2	14212.2
POS_807	[M+H]+	p-Menth-4(8)-en-3-one	0.384474	0.743906	0.0320457	153.127	4.726	C09893	Lipids and lipid-like molecules	Prenol lipids	Monoterpenoids		NZGWDASTMWDZIW-UHFFFAOYSA-N	CC1CCC(=C(C)C)C(=O)C1	14709.7	17614.5	20507.1	23392	25270.1	22356.6	20199.1	20266	20422.8
POS_8208	[M+Na]+	Podofilox	0.141488	0.897983	0.620871	437.123	0.777	C10874	Lignans, neolignans and related compounds	Lignan lactones	Podophyllotoxins	C22H22O8	YJGVMLPVUAXIQN-XVVDYKMHSA-N	COC1=CC(=CC(=C1OC)OC)[C@@H]2C3=C(C=C4C(=C3)OCO4)[C@@H]([C@H]5COC(=O)[C@@H]52)O	4748.12	4919.46	7484.34	5023.42	6192.62	7884.46	5253.89	5102.51	5254.99
POS_8659	[M+Na]+	Polygalatenoside A	0.317999	0.787776	0.0127291	453.132	3.94		Organic oxygen compounds	Organooxygen compounds	Carbohydrates and carbohydrate conjugates	C19H26O11	RXRSNDCGNOOFLH-VZNNHAMSSA-N	C1=CC=C(C=C1)C(=O)OC[C@@H]2[C@@H]([C@@H]([C@H]([C@@H](O[C@H]3CO[C@H](CO)[C@H]([C@@H]3O)O)O2)O)O)O	14939.6	14242	17149.3	19372.7	19030.3	20409.5	17452	16818.5	18669
POS_581	[M+H]+	p-Phenetidine	0.132831	0.883339	0.671814	138.091	2.27		Benzenoids	Phenol ethers	Aminophenyl ethers	C8H11NO	IMPPGHMHELILKG-UHFFFAOYSA-N	CCOC1=CC=C(C=C1)N	4766.99	4056.49	6631.91	8318.12	5103.35	4075.08	5748.82	5753.22	5857.25
POS_3735	[M+H]+	Pramocaine	0.182745	1.08907	0.535854	294.204	7.928		Benzenoids	Phenol ethers		C17H27NO3	DQKXQSGTHWVTAD-UHFFFAOYSA-N	CCCCOC1=CC=C(C=C1)OCCCN2CCOCC2	41344.7	30041.1	28754.1	31613.1	30586.8	29750	33128.4	33133	31867
POS_4284	[M+H]+	Praziquantel	0.386008	0.874089	0.167177	313.198	4.895	C07367	Organoheterocyclic compounds	Tetrahydroisoquinolines		C19H24N2O2	FSVJFNAIGNNGKK-UHFFFAOYSA-N	C1CCC(CC1)C(=O)N2CC3C4=C(C=CC=C4)CCN3C(=O)C2	43123.7	41622.9	53394.8	54647.4	53279.1	50113.8	44583.2	46881.1	44619
POS_11946	[M+H]+	Procyanidin B2	0.558419	0.852233	0.67696	579.53	11.709	C17639	Phenylpropanoids and polyketides	Flavonoids	Biflavonoids and polyflavonoids	C30H26O12	XFZJEEAOWLFHDH-NFJBMHMQSA-N		57176.4	45147.6	38724.1	42311.1	33685.3	89507.8	60573.9	63321.6	37383.1
POS_6340	[M+Na]+	Propyl 2-O-beta-D-xylopyranosyl-beta-D-glucopyranoside	0.682622	0.824285	0.0711853	377.14	2.496		Organic oxygen compounds	Organooxygen compounds	Carbohydrates and carbohydrate conjugates	C14H26O10	YBKPQAJLYSMOBM-HCDYWNEASA-N	CCCO[C@H]1[C@@H]([C@H]([C@@H]([C@@H](CO)O1)O)O)O[C@H]2[C@@H]([C@H]([C@@H](CO2)O)O)O	86132.2	85774.6	110581	113543	113931	115231	92055.6	92070.2	95778.3
POS_2669	[M+H]+	Pterosin A	0.211224	0.938832	0.452733	249.143	5.557		Benzenoids	Indanes	Indanones	C15H20O3	BDZJLPDYMKPKGC-HNNXBMFYSA-N	CC1=C(CCO)C(=C2C(=C1)C[C@@](C)(CO)C2=O)C	20025.8	22672.9	25445.6	23360.6	23327.3	25896.3	23129.4	24105.8	23132.2
POS_11038	[M+H]+	Puberanidine	0.172219	0.939943	0.559552	543.31	5.611		Lipids and lipid-like molecules	Prenol lipids	Diterpenoids	C30H42N2O7	VSUODASNSRJNCP-WGVBKJPXSA-N	O=C(OC12CN(CC)C3C4CC1C3(C(OC)CC2)C5CC6C(OC)CC4(O)C5(O)C6OC)C=7C=CC=CC7N	13711	13479.1	17819.3	16799.3	16121.8	14964.1	15034	13116.8	15338.5
POS_233	[M+H]+	Pyrrole-2-carboxylic acid	0.743476	1.95556	0.00140948	112.049	0.694	C05942	Organoheterocyclic compounds	Pyrroles	Pyrrole carboxylic acids and derivatives	C5H5NO2	WRHZVMBBRYBTKZ-UHFFFAOYSA-N	O=C(O)C1=CC=CN1	33191.8	35115.6	40450.1	18255.2	17678.8	19680.6	27699	27474.2	27473.9
POS_4612	[M+H]+	Quinidine	0.662696	0.63545	0.0017878	325.199	6.09		Alkaloids and derivatives	Cinchona alkaloids		C20H24N2O2	LOUPRKONTZGTKE-VPCNSNALSA-N	OC(C=1C=CN=C2C=CC(OC)=CC21)C3N4CCC(C3)C(C=C)C4	27223.5	33566.6	31389.2	46691.1	47038.8	51331.6	39057.9	39279.8	40216.7
POS_12579	[M+H]+	Reserpine	0.248466	0.727144	0.184511	609.28	5.623	C06539	Alkaloids and derivatives	Yohimbine alkaloids		C33H40N2O9	QEVHRUUCFGRFIF-MDEJGZGSSA-N	COC1=CC2=C(C=C1)C3=C([C@H]4C[C@H]5[C@H](C[C@H]([C@@H]([C@H]5C(=O)OC)OC)OC(=O)C6=CC(=C(C(=C6)OC)OC)OC)CN4CC3)N2	5991.21	5649.01	7325.44	5935.76	10374.8	9771.8	6409	7372.81	5489.31
POS_6341	[M+H]+	Riboflavin	0.197263	0.863811	0.223844	377.144	3.841	C00255	Organoheterocyclic compounds	Pteridines and derivatives	Alloxazines and isoalloxazines	C17H20N4O6	AUNGANRZJHBGPY-SCRDCRAPSA-N	CC1=CC2=C(C=C1C)N(C[C@@H]([C@@H]([C@@H](CO)O)O)O)C3=NC(=O)N=C(C3=N2)O	10050.1	9807.09	12201.7	11129.8	11884.5	14099	12012.9	12016.8	11594.6
POS_14895	[M+Na]+	Ritonavir	0.186522	0.833629	0.207248	743.308	5.437	C07240	Organic acids and derivatives	Carboxylic acids and derivatives	Amino acids, peptides, and analogues	C37H48N6O5S2	NCDNCNXCDXHOMX-XGKFQTDJSA-N	CC(C)[C@@H](C(=N[C@@H](CC1=CC=CC=C1)C[C@@H]([C@H](CC2=CC=CC=C2)N=C(O)OCC3=CN=CS3)O)O)N=C(N(C)CC4=CSC(=N4)C(C)C)O	6749.03	6205.74	9181.4	9142.03	9258.45	8153.51	7938.39	7390.27	7940.48
POS_9236	[M+Na]+	(R)-Linalyl beta-vicianoside	0.84698	1.03682	0.713446	471.219	6.393		Lipids and lipid-like molecules	Fatty Acyls	Fatty acyl glycosides	C21H36O10	OKNPZRJNRSGKME-HUHXKEGASA-N	C=C[C@@](C)(CCC=C(C)C)O[C@H]1[C@@H]([C@H]([C@@H]([C@@H](CO[C@H]2[C@@H]([C@H]([C@H](CO2)O)O)O)O1)O)O)O	308592	305152	379592	299177	305032	353854	324740	323495	329053
POS_8358	[M+H]+	Roburic acid	1.61733	0.880787	0.309836	441.37	9.385					C30H48O2	RPPYCVULPFKBOG-CSHKLQQTSA-N	C[C@@H]1CC[C@@]2(CC[C@@]3(C(=CC[C@H]4[C@]3(CC[C@H]([C@]4(C)CCC(=O)O)C(=C)C)C)[C@@H]2[C@H]1C)C)C	821131	800512	1.12832e+06	1.06311e+06	1.01878e+06	1.04027e+06	942014	1.45885e+06	894403
POS_6685	[M+H]+	Roseoside	0.58609	1.00883	0.951735	387.2	3.879		Lipids and lipid-like molecules	Fatty Acyls	Fatty acyl glycosides	C19H30O8	SWYRVCGNMNAFEK-MHXFFUGFSA-N	CC1=CC(=O)CC(C)(C)[C@]1(/C=C/[C@@H](C)O[C@H]2[C@@H]([C@H]([C@@H]([C@@H](CO)O2)O)O)O)O	165426	169481	239741	209254	182562	177801	174994	178826	175018
POS_455	[M+H]+	(S)-2-(Pyrrolidin-2-yl)acetic acid	0.779698	0.789239	0.248207	130.085	0.706		Organoheterocyclic compounds	Pyrrolidines		C6H11NO2	ADSALMJPJUKESW-YFKPBYRVSA-N	C1C[C@@H](CC(=O)O)NC1	83286.5	73015.1	125186	100041	129902	126715	90116.8	114590	89958.9
POS_664	[M+H]+	(S)-3-Amino-5-methyl-hexanoic acid	0.183548	1.02769	0.867764	146.125	1.212		Organic acids and derivatives	Carboxylic acids and derivatives	Amino acids, peptides, and analogues	C7H15NO2	MLYMSIKVLAPCAK-LURJTMIESA-N	CC(C)C[C@@H](CC(=O)O)N	11635.8	12321.5	18068.9	14542.7	13860.1	12491	11408.6	11410.2	12455.4
POS_12643	[M+H]+	(S)-7-(((2-O-6-Deoxy-alpha-L-mannopyranosyl)-beta-D-glucopyranosyl)oxy)-2,3-dihydro-5-hydroxy-2-(3-hydroxy-4-methoxyphenyl)-4H-1-benzopyran-4-one	0.881332	0.915065	0.50314	611.466	11.531		Phenylpropanoids and polyketides	Flavonoids	Flavonoid glycosides	C28H34O15	ARGKVCXINMKCAZ-UZRWAPQLSA-N		419260	382235	566356	509099	473492	512222	427922	422896	427925
POS_15792	[M+H]+	Saikosaponin D	0.203931	0.916831	0.501711	803.469	11.873					C42H68O13	KYWSCMDFVARMPN-LCSVLAELSA-N	C[C@@H]1[C@@H]([C@@H]([C@H]([C@@H](O1)O[C@H]2CC[C@]3([C@H]([C@]2(C)CO)CC[C@@]4([C@@H]3C=C[C@@]56[C@]4(C[C@H]([C@@]7([C@H]5CC(CC7)(C)C)CO6)O)C)C)C)O)O[C@H]8[C@@H]([C@H]([C@@H]([C@H](O8)CO)O)O)O)O	11503.4	12659.9	16324.7	13117.3	15463.1	15580.4	15571.2	15572.1	12796.3
POS_15373	[M+Na]+	Salinomycin	0.155897	0.886589	0.30423	773.486	12.946		Lipids and lipid-like molecules	Prenol lipids	Terpene glycosides	C42H70O11	KQXDHUJYNAXLNZ-XQSDOZFQSA-N	O=C(O)C(CC)C1OC(C(C)CC1)C(C)C(O)C(C(=O)C(CC)C2OC3(OC4(OC(C)(CC4)C5OC(C)C(O)(CC)CC5)C(O)C=C3)C(C)CC2C)C	6757.93	7013.43	7557.71	7905.73	9345.8	6805.91	7970.77	8335.07	7971.21
POS_2639	[M+H]+	Santonin	0.260698	1.00299	0.97339	247.129	4.859	C02206	Lipids and lipid-like molecules	Prenol lipids	Terpene lactones	C15H18O3	XJHDMGJURBVLLE-BOCCBSBMSA-N	C[C@H]1[C@@H]2CC[C@@]3(C)C=CC(=O)C(=C3[C@H]2OC1=O)C	32807.8	33071.6	41968.3	35537.4	36212	35777	32406.3	32407.5	33453.1
POS_11225	[M+Na]+	Satratoxin H	0.247616	0.715625	0.301122	551.207	6.07		Lipids and lipid-like molecules	Prenol lipids	Sesquiterpenoids	C29H36O9	MUACSCLQRGEGOE-MOCAONITSA-N	CC1=C[C@@H]2[C@@]3(CC1)COC(=O)/C=C/4\CCO[C@@](/C=C/C=C/C(=O)OC5C[C@H]([C@@]6(CO6)[C@]53C)O2)([C@H](C)O)[C@@H]4O	7378.49	6098.94	10248.7	15744.4	8840.82	8569.22	9555	10057.4	8182.94
POS_8137	[M+NH4]+	Sayaendoside	0.740503	0.896623	0.393165	434.202	4.293		Organic oxygen compounds	Organooxygen compounds	Carbohydrates and carbohydrate conjugates	C19H28O10	UWKRNCNWJVCHGZ-DERWZFJFSA-N	OCC1OC(OCCC=2C=CC=CC2)C(OC3OCC(O)(CO)C3O)C(O)C1O	190984	189318	268116	242900	237201	243077	209837	208174	215955
POS_1658	[M+H-H2O]+	Selina-4(14),7(11)-diene-9-ol;[1S-(1alpha,4abeta,8aalpha)]-Decahydro-8a-methyl-5-methylene-3-(1-methylethylidene)-1-naphthalenol	0.345756	0.902992	0.4172	203.177	6.434					C15H24O	KIWHFBIBAJSYHN-JCUKGLBFNA-N	OC1CC(=C(C)C)CC2C(=C)CCCC12C	43468.3	43192.8	60808.6	54504.1	53652.1	55156.1	45650.8	45653.7	46547.7
POS_8001	[M+H]+	Shanzhiside methyl ester	0.272555	0.795061	0.203741	429.149	4.19		Lipids and lipid-like molecules	Prenol lipids	Terpene glycosides	C17H26O11	KKSYAZCUYVRKML-IRDZEPHTSA-N	C[C@@]1(C[C@H]([C@H]2[C@@H]1[C@@H](OC=C2C(=O)OC)O[C@H]3[C@@H]([C@H]([C@@H]([C@H](O3)CO)O)O)O)O)O	8832.93	11131.6	12244.8	11126.8	16339.4	13045.5	10613	9869.08	15427
POS_1741	[M+H]+	Sinapoyl malate	1.17685	0.92186	0.484799	207.137	4.32		Phenylpropanoids and polyketides	Cinnamic acids and derivatives	Hydroxycinnamic acids and derivatives	C15H16O9	DUDGAPSRYCQPBG-UFFNRZRYSA-N	O=C(OC(C(=O)O)CC(=O)O)C=CC1=CC(OC)=C(O)C(OC)=C1	559469	558495	766469	687123	681257	675785	597108	597114	614226
POS_4589	[M+H]+	Skimmin	0.0512146	1.01571	0.897302	325.091	4.873		Phenylpropanoids and polyketides	Coumarins and derivatives	Coumarin glycosides	C15H16O8	VPAOSFFTKWUGAD-TVKJYDDYSA-N	C1=CC(=CC2=C1C=CC(=O)O2)O[C@H]3[C@@H]([C@H]([C@@H]([C@H](O3)CO)O)O)O	8378.2	5742.76	7726.32	7262.35	7473.27	6773.85	5944	4480.79	8598.14
POS_7690	[M+H]+	Solvent green 3	0.130173	0.91133	0.4124	419.163	7.012		Benzenoids	Anthracenes	Anthraquinones	C28H22N2O2	TVRGPOFMYCMNRB-UHFFFAOYSA-N	CC1=CC=C(C=C1)NC2=CC=C(C3=C2C(=O)C4=C(C=CC=C4)C3=O)NC5=CC=C(C)C=C5	5106.7	5671.86	6331.12	6556.59	6923.32	5294.48	6210.65	4859.71	6212.26
POS_3188	[M+H]+	Sotalol	0.258462	0.683575	0.00318372	273.126	4.239	C07309	Benzenoids	Benzene and substituted derivatives	Sulfanilides	C12H20N2O3S	ZBMZVLHSJCTVON-UHFFFAOYSA-N	CC(C)NCC(C1=CC=C(C=C1)NS(=O)(=O)C)O	5536.94	4793.11	5966.05	8017.58	8253.08	7568.85	6517	5983.47	6684.61
POS_17336	[M+H]+	Soyasaponin Ba	1.44335	0.745237	0.303898	959.541	12.467		Lipids and lipid-like molecules	Prenol lipids	Terpene glycosides	C48H78O19	WFRQIKSNAYYUJZ-UHFFFAOYNA-N	O=C(O)C1OC(OC2CCC3(C)C(CCC4(C)C3CC=C5C6CC(C)(C)CC(O)C6(C)CCC54C)C2(C)CO)C(OC7OC(CO)C(O)C(O)C7OC8OC(CO)C(O)C(O)C8O)C(O)C1O	121928	272346	285124	280934	381036	249683	375541	571428	311202
POS_3929	[M+H]+	Sphingosine	0.591064	2.6908	0.00420967	300.287	10.45		Organic nitrogen compounds	Organonitrogen compounds	Amines	C18H37NO2	WWUZIQQURGPMPG-KRWOKUGFSA-N	CCCCCCCCCCCCC/C=C/[C@H]([C@H](CO)N)O	19246.6	14870.6	21212.9	7570.52	5616.54	7375.67	12474.1	14001.8	12476
POS_1014	[M+H]+	(S)-Suspensaside	0.233257	0.780564	0.16436	167.069	2.984		Organic oxygen compounds	Organooxygen compounds	Carbonyl compounds	C9H10O3	UILPJVPSNHJFIK-UHFFFAOYSA-N	O=C(C1=CC=C(OC)C=C1O)C	8208.03	7500.4	11238.5	13396.5	10563.2	10562.6	9309.42	9311.52	10121.5
POS_17052	[M+Na]+	Stachybocin C	0.158547	0.861806	0.334399	921.477	9.21		Organoheterocyclic compounds	Isoindoles and derivatives	Isoindolines	C52H70N2O11	GBUQOBUNFQDAQG-CRDDFVEESA-N	C[C@@H]1CCC2C(C)(C)[C@@H](CC[C@]2(C)[C@]31CC4=C(C5=C(C=C4O)C(=O)N(C5)[C@@H](CCCCN6CC7=C(C=C(C8=C7O[C@]9(C8)[C@H](C)CCC%10C(C)(C)[C@@H]([C@@H](C[C@@]%109C)O)O)O)C6=O)C(=O)O)O3)O	6510.47	6436.15	6556.24	7941.2	8953.44	5735.59	6683.18	6691.37	7299.34
POS_637	[M+H]+	Stachydrine	0.615889	0.875989	0.072437	144.101	0.689					C7H13NO2	CMUNUTVVOOHQPW-LURJTMIESA-O	C[N+]1(CCC[C@H]1C(=O)O)C	126060	126810	147525	159055	148536	149486	138837	137011	138837
POS_7459	[M+H]+	STIGMASTA-4,22-DIEN-3-ONE	0.503083	0.833968	0.109076	411.36	12.198					C29H46O	MKGZDUKUQPPHFM-LPJPOILFSA-N	O=C1C=C2CCC3C(CCC4(C)C(CCC34)C(C=CC(CC)C(C)C)C)C2(C)CC1	51398.1	52640.5	64891	72696.2	68617.5	61247.5	58646.2	59877.8	58646.4
POS_4951	[M+H]+	Strychnine	0.148518	0.919145	0.527881	335.182	6.801		Alkaloids and derivatives	Strychnos alkaloids		C21H22N2O2	QMGVPVSNSZLJIA-FVWCLLPLSA-N	C1=CC2=C(C=C1)N3C(=O)C[C@H]4[C@@H]5[C@H]6C[C@H]7[C@]2(CCN7CC6=CCO4)[C@H]53	9391.43	8078.03	9918.05	11369.9	10482.3	7944.48	8760.4	8760.66	7902.81
POS_4952	[M+H]+	Strychnine sulfate	0.656347	0.67426	0.034149	335.183	7.513					C21H22N2O2.1/2H2SO4	GOOCRIHPADOQAS-ZNUXJMJHSA-N	C1CN2CC3=CCO[C@H]4CC(=O)N5[C@H]6[C@H]4[C@H]3C[C@H]2[C@@]61C7=CC=CC=C75.C1CN2CC3=CCO[C@H]4CC(=O)N5[C@H]6[C@H]4[C@H]3C[C@H]2[C@@]61C7=CC=CC=C75.OS(=O)(=O)O	29583.4	30365.6	45876	54154.3	50928.2	51867.5	39599	39599.2	40813.1
POS_1290	[M+H]+	Syringaldehyde	0.159084	0.965282	0.786772	183.065	3.955		Benzenoids	Phenols	Methoxyphenols	C9H10O4	KCDXJAYRVLXPFO-UHFFFAOYSA-N	COC1=CC(=CC(=C1O)OC)C=O	11051.2	10267.1	14797.6	11452.9	13267.7	12694.2	12109	12182.1	11674.9
POS_6918	[M+Na]+	Syringin	0.271606	0.864603	0.275777	395.131	3.247		Organic oxygen compounds	Organooxygen compounds	Carbohydrates and carbohydrate conjugates		QJVXKWHHAMZTBY-GCPOEHJPSA-N	COC1=CC(=CC(=C1O[C@H]2[C@@H]([C@H]([C@@H]([C@H](O2)CO)O)O)O)OC)/C=C/CO	21117.7	23611	31016.7	30928.8	27478.3	29199.9	24455.9	24458	26695.6
POS_10358	[M+H]+	Telmisartan	0.18102	0.920516	0.397656	515.241	6.342	C07710	Benzenoids	Benzene and substituted derivatives	Biphenyls and derivatives	C33H30N4O2	RMMXLENWKUUMAY-UHFFFAOYSA-N	CCCC1=NC2=C(C=C(C=C2C)C3=NC4=C(C=CC=C4)N3C)N1CC5=CC=C(C=C5)C6=C(C=CC=C6)C(=O)O	18823.3	18400	23682.6	23309.7	20719.1	22136.1	20435.3	20437.3	19763.6
POS_7576	[M+H]+	Tentoxin	0.178559	0.839636	0.287561	415.23	5.803		Organic acids and derivatives	Carboxylic acids and derivatives	Amino acids, peptides, and analogues	C22H30N4O4	SIIRBDOFKDACOK-LFXZBHHUSA-N	CC(C)C[C@H]\1C(=O)N(C)/C(=C\C2=CC=CC=C2)/C(=N/CC(=O)N(C)[C@@H](C)/C(=N1)/O)/O	9004.35	10338.8	13930.1	14830.9	11692.1	13105.2	11888	11416.6	11890.6
POS_8458	[M+H]+	Tetracycline	0.137336	1.0202	0.824371	445.157	4.464		Phenylpropanoids and polyketides	Tetracyclines		C22H24N2O8	JYHCQVWYCGHXGP-UHFFFAOYSA-N	CC1(C2=CC=CC(=C2C(=C3C1CC4C(C(=O)C(=C(N)O)C(=O)C4(C3=O)O)N(C)C)O)O)O	6751	7897.63	9022.72	7648.13	7871.66	7682.87	9616.56	9642.22	7819.78
POS_5913	[M+H]+	Tetraethylene glycol monododecyl ether	0.569968	0.866534	0.159077	363.307	9.894		Organic oxygen compounds	Organooxygen compounds	Ethers	C20H42O5	WPMWEFXCIYCJSA-UHFFFAOYSA-N	CCCCCCCCCCCCOCCOCCOCCOCCO	100871	97918.5	122706	127279	112885	130850	109303	109321	113947
POS_4812	[M+H]+	Tetrahydrosappanone A Trimethyl Ether	0.561752	0.831726	0.197399	331.152	5.124					C19H22O5	KXFFLWDYUNIJNU-BFUOFWGJSA-N	OC1C2=CC=C(OC)C=C2OCC1CC3=CC=C(OC)C(OC)=C3	61041.4	60791.6	88340.3	85725.7	84076	82893.7	72138	70309.7	74193.3
POS_13163	[M+H]+	Thalsimine	0.125326	1.05312	0.701511	637.297	4.649		Phenylpropanoids and polyketides	Tannins		C38H40N2O7	YWNUNVSMOKMJMG-LJAQVGFWSA-N	N1=C2C=3C=C(OC=4C(OC)=C(OC)C(OC)=C5C4C(N(C)CC5)CC6=CC=C(OC)C(OC7=CC=C(C=C7)C2)=C6)C(OC)=CC3CC1	7142.22	6827.5	9654.73	7442.96	6872.15	8117.69	7282.54	7300.81	7360.1
POS_1257	[M+H]+	Theobromine	0.161682	0.942495	0.302409	181.07	2.284	C07480	Organoheterocyclic compounds	Imidazopyrimidines	Purines and purine derivatives	C7H8N4O2	YAPQBXQYLJRXSA-UHFFFAOYSA-N	CN1C=NC2=C1C(=NC(=O)N2C)O	19098.7	18006.4	21252.4	20725.8	20060.1	21132.3	19199.4	20358.1	19206.5
POS_4750	[M+H]+	Tiapride	0.386942	0.656871	0.157265	329.155	3.908		Benzenoids	Benzene and substituted derivatives	Benzenesulfonyl compounds	C15H24N2O4S	JTVPZMFULRWINT-UHFFFAOYSA-N	CCN(CC)CCN=C(C1=CC(=CC=C1OC)S(=O)(=O)C)O	12365.7	9793.15	17256.2	26552.2	16235.2	17216.9	15641	15244	15642.5
POS_1355	[M+H]+	Tributylamine	0.093667	1.0759	0.572298	186.222	4.842		Organic nitrogen compounds	Organonitrogen compounds	Amines	C12H27N	IMFACGCPASFAPR-UHFFFAOYSA-N	CCCCN(CCCC)CCCC	9035.35	8199.46	6463.56	6358.03	7984.02	7684.43	6730	7584.35	5756.99
POS_8403	[M+Na]+	Trichoverrol A	0.166038	1.07878	0.344124	443.201	9.833		Lipids and lipid-like molecules	Prenol lipids	Sesquiterpenoids	C23H32O7	QFKRKMXPKBHGGO-OYWHZMLYSA-N	CC1=C[C@@H]2[C@@](CC1)(CO)[C@@]3(C)[C@@H](C[C@H]([C@]43CO4)O2)OC(=O)/C=C\C=C\[C@@H]([C@H](C)O)O	18608.2	19225.5	15399.9	15982.4	16625.4	16738.2	18050.6	18058.6	18575.4
POS_574	[M+H]+	Trigonelline	0.478591	0.933241	0.0734913	138.053	0.661	C01004	Alkaloids and derivatives			C7H7NO2	WWNNZCOKKKDOPX-UHFFFAOYSA-N	C[N+]1=CC(=CC=C1)C(=O)[O-]	149553	154778	162960	165310	163641	171767	159516	153106	159516
POS_3054	[M+H]+	Triisobutyl phosphate	0.175011	1.12437	0.0964289	267.168	8.962		Organic acids and derivatives	Organic phosphoric acids and derivatives	Phosphate esters	C12H27O4P	HRKAMJBPFPHCSD-UHFFFAOYSA-N	CC(C)COP(=O)(OCC(C)C)OCC(C)C	10314.3	9487.88	10250.8	8131.21	8951.71	9645.87	8244.54	8246.49	10988.8
POS_9690	[M+NH4]+	Tripalmitin	0.149845	0.838372	0.237759	488.39	12.138		Lipids and lipid-like molecules	Glycerolipids	Triradylcglycerols	C51H98O6	PVNIQBQSYATKKL-UHFFFAOYSA-N	CCCCCCCCCCCCCCCC(=O)OCC(COC(=O)CCCCCCCCCCCCCCC)OC(=O)CCCCCCCCCCCCCCC	10718.5	14873	12469.3	16351.4	12557.2	16489.8	12747.1	12752.9	13582.8
POS_4661	[M+H]+	Triphenyl phosphate	0.227277	1.13457	0.292052	327.078	8.507	C06017	Organic acids and derivatives	Organic phosphoric acids and derivatives	Phosphate esters	C18H15O4P	XZZNDPSIHUTMOC-UHFFFAOYSA-N	C1=CC=C(C=C1)OP(=O)(OC2=CC=CC=C2)OC3=CC=CC=C3	33488.6	26057.7	24688	24416.1	25272	24555.1	24710.2	24710.4	28135
POS_3315	[M+H]+	Triphenylphosphine oxide	0.181129	1.01424	0.885939	279.093	6.972		Benzenoids	Benzene and substituted derivatives	Phenylphosphines and derivatives	C18H15OP	FIQMHBFVRAXMOP-UHFFFAOYSA-N		185451	136155	156740	151544	157548	162540	156987	158723	145876
POS_4654	[M+H]+	Tris(1-chloro-2-propyl)phosphate	0.39002	1.10833	0.371554	327.007	7.311		Organic acids and derivatives	Organic phosphoric acids and derivatives	Phosphate esters	C9H18Cl3O4P	KVMPUXDNESXNOH-UHFFFAOYSA-N	CC(CCl)OP(=O)(OC(C)CCl)OC(C)CCl	75063.2	59183.2	62748.4	67135	57780.7	52824.9	56533.4	57390.5	56554.2
POS_1696	[M+H]+	Tryptophan	0.615567	0.851265	0.234599	205.094	2.384	C00078	Organoheterocyclic compounds	Indoles and derivatives	Indolyl carboxylic acids and derivatives	C11H12N2O2	QIVBCDIJIAJPQS-VIFPVBQESA-N	O=C(O)C(N)CC1=CNC=2C=CC=CC21	121329	85422.5	130703	133979	126865	135572	102404	102415	103264
POS_926	[M+H]+	Tryptophol	0.108726	1.08529	0.49495	162.09	4.748	C00955	Organoheterocyclic compounds	Indoles and derivatives	Indoles	C10H11NO	MBBOMCVGYCRMEA-UHFFFAOYSA-N	C1=CC2=C(C=C1)NC=C2CCO	7507.11	5594.17	7572.11	6661.62	6671.5	5715.6	5517.89	5522.76	6109.93
POS_11655	[M]+*	Tunaxanthin	1.05584	0.840458	0.200504	568.427	11.775					C40H56O2	BIPAHAFBQLWRMC-DKLMTRRASA-N	C/C(=C\C=C\C=C(/C)\C=C\C=C(/C)\C=C\C1C(=CC(CC1(C)C)O)C)/C=C/C=C(\C)/C=C/C2C(=CC(CC2(C)C)O)C	536823	514039	390602	587646	498405	629042	518264	518517	539858
POS_578	[M+H]+	Tyramine	0.301727	0.949217	0.501414	138.089	1.226	C00483	Benzenoids	Benzene and substituted derivatives	Phenethylamines	C8H11NO	DZGWFCGJZKJUFP-UHFFFAOYSA-N	OC1=CC=C(C=C1)CCN	65050.3	59960.7	75111.8	73949.1	69196.2	67684	69208	68679.9	70011.5
POS_6089	[M+H]+	Uncarine F	0.419106	0.713264	0.0142621	369.185	6.556		Organoheterocyclic compounds	Indolizidines		C21H24N2O4	JMIAZDVHNCCPDM-PMJXBNNDSA-N	O=C(OC)C1=COC(C)C2CN3CCC4(C(O)=NC=5C=CC=CC54)C3CC12	16864.4	19602.4	20624.6	29585.8	25521.7	24934.8	23964.7	23918.9	23928
POS_241	[M+H]+	Uracil	0.400823	0.410283	0.000867333	113.034	0.818	C00106	Organoheterocyclic compounds	Diazines	Pyrimidines and pyrimidine derivatives	C4H4N2O2	ISAKRJDGNUQOIC-UHFFFAOYSA-N	OC1=NC=CC(O)=N1	3319.34	3760.72	4755.88	9838.05	10298.6	8711.51	6508.21	6711.65	6510.47
POS_953	[M+H]+	Valerophenone	0.479357	0.745501	0.0123822	163.11	4.864		Organic oxygen compounds	Organooxygen compounds	Carbonyl compounds	C11H14O	XKGLSKVNOSHTAD-UHFFFAOYSA-N		27979.8	22855.5	26907	37124	32554.8	34603	25981.5	26058.8	33836.9
POS_5649	[M+H]+	Vincamine	0.0550347	0.904272	0.83269	355.189	4.727		Alkaloids and derivatives	Eburnan-type alkaloids		C21H26N2O3	RXPRRQLKFXBCSJ-GIVPXCGWSA-N	CC[C@@]12CCCN3[C@@H]1C4=C(CC3)C5=CC=CC=C5N4[C@](C2)(C(=O)OC)O	34927.8	59221.2	8746.28	51627.3	30558.3	31602.4	18385	12436.7	26466.1
POS_8819	[M+H]+	Vindoline	0.794922	0.8243	0.142235	457.238	4.995					C25H32N2O6	CXBGOBGJHGGWIE-LAVVCGCLSA-N	CC[C@]12C=CCN3[C@H]1[C@@]4(CC3)[C@@H]([C@@]([C@H]2OC(=O)C)(C(=O)OC)O)N(C5=C4C=CC(=C5)OC)C	105664	113865	150101	150095	157070	141253	132266	138228	128666
POS_5498	[M+H]+	Vinpocetine	0.589349	0.802586	0.230079	351.212	6.49		Alkaloids and derivatives	Eburnan-type alkaloids		C22H26N2O2	DDNCQMVWWZOMLN-UHFFFAOYSA-N	CCC12CCCN3CCC4=C(C13)N(C5=C4C=CC=C5)C(=C2)C(=O)OCC	52025.8	49358.7	69034	80426.6	76393	55517.3	63339.8	63347.8	67345.9
POS_8083	[M+H]+	Vitamin E	0.896046	0.870524	0.0568674	431.388	13.267	C02477	Lipids and lipid-like molecules	Prenol lipids	Quinone and hydroquinone lipids	C29H50O2	GVJHHUAWPYXKBD-IEOSBIPESA-N	CC(C)CCC[C@@H](C)CCC[C@@H](C)CCC[C@]1(C)CCC2=C(C)C(=C(C)C(=C2O1)C)O	453194	416922	394913	509123	453237	490820	447161	447169	454468
POS_12613	[M+H]+	Vitamin P	0.43711	0.792583	0.0143761	611.157	4.978		Phenylpropanoids and polyketides	Flavonoids	Flavonoid glycosides	C27H30O16	IKGXIBQEEMLURG-UHFFFAOYSA-N	CC1C(C(C(C(OCC2C(C(C(C(O2)OC3=C(C4=CC(=C(C=C4)O)O)OC5=C(C(=CC(=C5)O)O)C3=O)O)O)O)O1)O)O)O	28909.1	29296.9	34715.9	40205.1	38411	38623.2	29892.5	30390.5	29925.5
POS_11921	[M+H]+	Vitexin 2''-O-rhamnoside	0.449673	0.874373	0.0257731	579.18	4.17		Phenylpropanoids and polyketides	Flavonoids	Flavonoid glycosides	C27H30O14	LYGPBZVKGHHTIE-HUBYJIGHSA-N	O=C1C=C(OC=2C1=C(O)C=C(O)C2C3OC(CO)C(O)C(O)C3OC4OC(C)C(O)C(O)C4O)C=5C=CC(O)=CC5	74505.8	69215.5	76860.1	84463.2	80369.2	87441.5	75986.5	78712.2	75998.3
POS_4158	[M+H]+	Warfarin	0.14047	0.906161	0.401968	309.115	4.917	C01541	Phenylpropanoids and polyketides	Homoisoflavonoids	Homoisoflavones	C19H16O4	QTXVAVXCBMYBJW-UHFFFAOYSA-N	CC(=O)CC(C1=CC=CC=C1)C2=C(O)OC3=C(C=CC=C3)C2=O	13191.1	10337.2	14153.5	14157.7	12378.9	15047.4	11025	13337.3	8099.38
POS_9811	[M+Na]+	Withaferin A	0.16419	1.0901	0.449266	493.25	8.105		Lipids and lipid-like molecules	Steroids and steroid derivatives	Steroid lactones	C28H38O6	DBRXOUCRJQVYJQ-CKNDUULBSA-N	CC1=C(CO)C(=O)O[C@H](C1)[C@@H](C)[C@H]2CC[C@H]3[C@@H]4C[C@@H]5[C@@]6([C@H](C=CC(=O)[C@]6(C)[C@H]4CC[C@]23C)O)O5	23363.1	17466.9	18024.9	18915.1	17437.4	17637.8	17726.6	17729.2	16562.9
POS_10685	[M+H]+	Xolegel	0.138677	0.982204	0.469878	531.16	4.737		Organoheterocyclic compounds	Diazinanes	Piperazines	C26H28Cl2N4O4	XMAYWYJOQHXEEK-OZXSUGGESA-N	CC(=O)N1CCN(CC1)C2=CC=C(C=C2)OC[C@H]3CO[C@](CN4C=CN=C4)(C5=CC=C(C=C5Cl)Cl)O3	19966.6	18986.5	20222.6	19712.4	19995.4	20540	19806.9	20782	19810.4
POS_11060	[M+Na]+	[3,4-Dihydroxy-5-[2-methylidene-4-[(2R,3R,4S,5S,6R)-3,4,5-trihydroxy-6-(hydroxymethyl)oxan-2-yl]oxybutanoyl]oxyoxan-2-yl]methyl 4-hydroxy-2-methylidenebutanoate	0.323311	1.26725	0.658213	545.183	2.226		Lipids and lipid-like molecules	Fatty Acyls	Fatty acyl glycosides	C22H34O14	MBPFTSPFFNRGLA-BJXFZFHDSA-N	C=C(CCO)C(=O)OCC1C(C(C(CO1)OC(=O)C(=C)CCO[C@H]2[C@@H]([C@H]([C@@H]([C@@H](CO)O2)O)O)O)O)O	15712.4	14771.9	51134.3	22873.6	22441.4	19091.3	15855	15017.9	16821.1
POS_3480			1.29063	0.00676456	1.00603e-06	284.097	1.507								170.062	845.382	144.09	59307.7	55531.1	56574.2	27550.4	27660.3	27841.2
POS_542			0.776972	0.249901	1.2952e-05	136.059	1.983								6300.08	7010.28	7621.3	29037.1	26606.8	28116.1	18891.2	18893.4	19265.9
POS_10484			0.930649	0.572007	0.000155012	520.337	10.347								40895.8	41384.7	44680.5	75153.4	70193.7	76610.1	55379	57296.9	51779.9
POS_10433			0.841288	0.373534	0.000213362	518.325	9.93								15276.3	11941.7	16663.6	41119.9	36691.9	39664.9	25729.7	25730.5	27499.2
POS_10744			1.08703	0.383161	0.000455996	532.347	10.214								22271.9	24447.9	31360.1	70626.2	62182.9	70968.8	45482.9	43609.5	45496.3
POS_3149			1.15514	2.10619	0.00202588	271.273	8.539								74888.8	79035.2	93442	35591.3	38525.2	43330.9	57385	57185.9	56990
POS_10155			0.311427	0.82522	0.00507387	507.29	8.679								21202	20128.4	22166	26331.4	26048.8	24564.6	20543.4	21077.7	20634.2
POS_974			0.385859	0.695951	0.00848046	165.052	3.371								12265.8	11826.7	15011.6	19928.2	18474	17785.9	14267	14268.4	15026.9
POS_11404			0.234556	0.712513	0.0110962	557.306	10.994								6804.61	8069.39	6138.8	10363.3	9724.46	9403.3	8853	9484.37	7435.73
POS_1006			1.59326	0.577586	0.0119582	166.085	1.892								109381	106586	168968	233694	222797	209966	156556	158576	156581
POS_8869			0.421138	0.807362	0.0195271	459.125	4.996								30495.5	30280.4	35517.6	41309.5	40306.2	37653.7	35308.8	35310.8	35916.6
POS_6818			1.74489	0.694754	0.019554	392.226	5.596								241169	228287	325577	376386	390694	377257	291946	291980	296972
POS_1067			0.698572	2.48993	0.021211	170.079	1.307								18569.4	30237.7	32791.8	9776.14	11033.7	11961.7	12700.7	12762.2	26002.3
POS_15241			0.950322	0.800032	0.0266266	766.554	13.407								167819	139688	165449	182781	204917	203473	158338	142153	172662
POS_12904			0.251326	0.696123	0.0287736	625.172	4.92								5112.7	4785.73	7082.68	8323.74	7774.52	8295.56	6652.79	6383.58	6653.01
POS_9891			2.87527	0.762015	0.0348591	496.339	10.79								987110	1.01445e+06	1.31017e+06	1.48646e+06	1.37493e+06	1.48463e+06	1.18031e+06	1.18042e+06	1.19434e+06
POS_5478			0.289031	0.743609	0.0351709	351.102	2.278								10487.8	7784.59	10092.2	13884.1	12440.9	11819.4	8426.43	9067	8531.05
POS_4396			1.22657	0.760318	0.0418931	317.065	6.247								175417	174304	236401	264461	252144	254284	212923	209798	213471
POS_9619			0.340791	0.872512	0.0443724	485.234	6.513								35061.5	35858.6	40840.4	43067.8	43348	41674.7	36683.9	36724.1	37831.4
POS_1046			0.254118	0.759931	0.0507709	169.049	2.826								7802.98	6901.6	9762.03	9991.67	11350.2	10853.9	8513.43	8514.05	8699.84
POS_4773			1.19652	0.0821367	0.0508686	330.055	1.553								156.779	88.8536	14532.6	97010.8	51239.6	31672.2	4666.94	12442.2	11544.8
POS_4492			0.394907	0.657557	0.0775275	321.111	0.962								8921.15	10752.8	17922.8	18876.6	18644.4	19655.5	13109	15354.5	12219.8
POS_3542			0.182994	0.779134	0.0775671	287.056	5.06								4954.63	3840.91	5827.51	6358.3	6372.69	6037.35	4836.89	5532.41	4836.69
POS_9297			0.512347	0.824382	0.0821141	473.359	9.817								51964.5	49466.7	63991.2	70379.7	62280.7	68001.9	63155.4	61018.6	63156.7
POS_9646			0.783734	0.86531	0.0826442	487.083	4.678								163752	169819	199231	197553	203828	214354	192787	192929	159084
POS_14528			0.199742	0.807769	0.0961415	717.369	8.683								6284.28	6700.89	8229.64	9251.37	9264.41	7747.7	8115	7390.8	8609.49
POS_5763			0.171336	0.932912	0.0977451	359.141	3.989								18730.7	19391.1	20857.5	21215.7	20695	21310	19835.5	20588.6	19838.7
POS_3232			0.170966	0.80319	0.100215	275.093	5.001								4427.13	4795.5	6355.46	6616.53	6463.35	6315.41	5682	5929.2	5413
POS_478			1.5486	0.0483483	0.104149	132.1	0.986								2555.6	2413.62	11020.9	210073	56002.4	64650.7	5686.68	19555.3	19125.2
POS_15528			1.77905	0.868222	0.105821	784.583	13.923								895694	831901	1.057e+06	1.05614e+06	1.08797e+06	1.06313e+06	858799	860584	859064
POS_3543			0.855398	0.723161	0.107578	287.108	1.804								73066.4	61813.8	111685	115837	109872	115246	84587	83726.9	90102.7
POS_3475			0.274638	0.853882	0.118235	283.261	11.415								24728.8	27053.6	27862.6	31536.6	27272.6	34464.7	30808.9	31736.1	30812.5
POS_10036			0.228451	0.71701	0.127949	503.132	1.727								4159.06	4766.86	7677.08	8113.22	8020.16	7022.5	5178.75	5180.54	5893.84
POS_9449			0.223442	0.833485	0.136215	479.119	5.121								9864.73	9720.86	13309.2	13021.7	13097.3	13347.5	11713	11599.5	11891.4
POS_15208			0.19366	0.942978	0.149236	764.537	13.018								21707.4	22848.6	24136.6	24133.9	24918.8	23793.7	23458.2	24055.4	23462.3
POS_8551			0.210267	0.805309	0.191102	449.105	4.646								7066.39	9126.28	11609.2	11363.7	10628	12531.5	10321.5	10323.8	10408.2
POS_659			0.452462	0.871068	0.200417	146.057	2.966								58323.8	59125.6	76462.7	78128.5	72949	71536.6	63982.7	65578.6	63989.8
POS_1174			0.164949	0.866595	0.210616	176.07	4.114								8614.73	8149.65	10876.4	11095.9	9743.24	11056.7	9202.19	9203.15	9274.27
POS_4015			1.02783	0.846131	0.221436	303.047	4.648								242907	242210	345741	333469	316709	331773	282130	283818	283817
POS_3935			0.183594	0.873236	0.239892	301.032	5.627								10812.9	10077	13357.4	12746.8	12101.2	14370.9	12325.5	12333.9	11033
POS_670			0.220969	0.818394	0.241275	147.043	3.872								9078.85	9001.73	13465.8	12046.7	11971.6	14528.3	12496	12659.4	12496
POS_1005			0.325468	0.86753	0.24288	166.085	3.277								28320.1	28412.5	38967.2	37607.7	36314.2	36391	31163.6	31164.1	31730
POS_4795			5.00723	1.38394	0.249317	330.338	10.301								2.88166e+06	2.49233e+06	3.15215e+06	2.96431e+06	1.05394e+06	2.14251e+06	1.60459e+06	1.60542e+06	1.60459e+06
POS_1420			0.160722	0.860569	0.256793	190.05	2.508								6119.09	5965.41	8545.03	7984.92	8188.15	7798.89	6445	6219.07	6631.25
POS_1548			0.264644	0.897292	0.261169	197.08	3.442								27082.1	26784.1	32535.4	35133.5	31873.8	29284.3	27258.7	27263.3	27628.9
POS_12615			0.279103	0.876777	0.281868	611.161	5.233								21900.6	20382.8	28642.3	27769.3	27840.2	25284.1	24401	26900.2	22213.6
POS_333			0.246924	1.11352	0.281911	123.042	7.459								30699.4	23744.6	26205.5	25823.5	23501.1	23102.8	23512.3	23518.6	25833.1
POS_1458			0.214585	0.901921	0.30379	193.048	4.102								18239.1	17239.5	23041	21762.6	21276.2	21844.5	18895	18526.9	19097.6
POS_13075			0.590116	0.771853	0.312748	633.171	4.655								46069.7	76645.3	48098.8	54681	74796.1	91826.5	38225.7	39161.9	50238.4
POS_1011			0.0937093	0.925621	0.350873	167.032	11.649								21998.2	18255.7	18055.9	22465.1	20096.9	20433.3	20702.1	20710.9	20942.5
POS_9235			0.278342	0.942985	0.358898	471.216	6.247								39335.7	39449.3	46561.8	43471.3	45164.4	44290	39059.2	39060	41299.9
POS_4543			0.180218	1.1154	0.367139	323.122	5.389								8702.4	8768.01	11171.1	7559.49	9386.86	8731.94	9119.22	9144.97	7340.76
POS_13317			0.307703	0.947865	0.369863	645.429	10.828								60328.7	55748.8	66352.5	63419.4	66583.3	62461.6	61575.3	61585.6	62453
POS_792			0.325936	0.897596	0.377321	153.054	3.991								31867.3	33331.6	45131.3	39967.2	41610.1	41340.1	35332.3	34333.8	35332.5
POS_14850			0.64126	0.763347	0.397573	740.536	13.329								54022.8	47833.3	49222.2	73637.4	89742.6	34535.6	79427.8	76689.8	79504.7
POS_12614			1.11444	0.919083	0.420074	611.159	4.645								399715	427935	527302	499713	523905	450625	436915	436512	433065
POS_8774			0.823177	0.818867	0.477265	455.349	8.116								57466.9	101659	135370	87684	134558	137396	117079	115956	119940
POS_11337			0.231484	0.874619	0.481387	555.232	4.85								10262.4	12918.7	18675.3	16549.3	16748	14559.4	12841	12539.6	12842.5
POS_15685			0.0644939	0.940174	0.573191	795.41	6.494								5372	5314.18	6626.26	6573.41	5299.26	6541.4	6006.83	6006.91	6142.38
POS_1282			0.234764	1.07251	0.573643	182.08	0.817								67986	46693	64284.8	56400	55890.5	54573.5	54363.2	54598.9	51932.6
POS_18115			0.120269	1.08555	0.617129	1127.55	7.294								7006.67	5768.16	8925.28	7348.73	5652.75	6988.5	6192	4584.82	8350.3
POS_8511			0.130774	0.94108	0.628024	447.227	3.072								4901.41	5580.57	6918.66	5446.06	6565.49	6478.52	5838.56	3925.52	5839.9
POS_5328			0.260733	1.04906	0.658867	346.052	0.823								24419	25624.4	32846.7	27581.6	26123	25309.3	23750.3	23767.4	27510.1
POS_1217			0.209342	1.02399	0.794938	179.032	3.249								22153.9	21883.6	27029	25298.2	22326.8	21776.5	21760.1	23117.1	21656.3
