# Supplementary material for: Chemical Constituents, Antioxidant, and α-Glucosidase Inhibitory Activities of Different Fermented Gynostemma Pentaphyllum Leaves and Untargeted Metabolomic Measurement of the Metabolite Variation
Source: Antioxidants (Basel). 2023 Jul 27;12(8):1505. doi: 10.3390/antiox12081505 (PMC10451285; doi:10.3390/antiox12081505)
Supplement: Supplementary file 1 [file antioxidants-12-01505-s001.zip › Supplementary Table S3.xlsx]

## Sheet: FGP_vs_GP
		Metabolites in negative ion mode
ID	adduct	Name	VIP	Fold change	p-value	m/z	rt(min)	KEGG	Superclass	Class	Subclass	Formula	INCHIKEY	SMILES	FGP1	FGP2	FGP3	GP1	GP2	GP3	QC-1	QC-2	QC-3
NEG_1023	[M-H]-	Caffeic acid	4.25419	0.0654093	1.36835e-08	179.035	2.913	C01481	Phenylpropanoids and polyketides	Cinnamic acids and derivatives	Hydroxycinnamic acids and derivatives	C9H8O4	QAIPRVGONGVQAS-DUXPYHPUSA-N	C1=CC(=C(C=C1/C=C/C(=O)O)O)O	53319.2	50350.4	65623.9	868800	859874	859545	391285	391159	407250
NEG_2376	[M-H]-	Uridine	1.35196	0.0781951	1.38384e-07	243.061	0.83	C00299	Nucleosides, nucleotides, and analogues	Pyrimidine nucleosides		C9H12N2O6	DRTQHJPVMGBUCF-XVFCMESISA-N	O=C1N=C(O)C=CN1C2OC(CO)C(O)C2O	6228.19	6674.67	7894.71	86909.9	89637.6	89422.8	39182.8	38525.7	39250.2
NEG_763	[M-H]-	Phenylpyruvic acid	3.42551	0.0733025	1.76461e-07	163.041	3.633	C00166	Benzenoids	Benzene and substituted derivatives	Phenylpyruvic acid derivatives	C9H8O3	BTNMPGBKDVTSJY-UHFFFAOYSA-N	O=C(O)C(=O)CC=1C=CC=CC1	46718.5	39714.4	37767.8	561867	576851	555641	282378	282388	289106
NEG_397	[M-H]-	L-Malic acid	3.25197	0.00951318	5.92949e-07	133.015	0.648	C00149	Organic acids and derivatives	Hydroxy acids and derivatives	Beta hydroxy acids and derivatives	C4H6O5	BJEPYKJPYRNKOW-REOHCLBHSA-N	C([C@@H](C(=O)O)O)C(=O)O	4847.99	3693.69	4881.2	475254	481507	454216	204985	205046	218585
NEG_3547	[M-H]-	Crotonoside	1.08608	0.0128664	1.14571e-05	282.085	1.091		Nucleosides, nucleotides, and analogues	Purine nucleosides		C10H13N5O5	MIKUYHXYGGJMLM-UUOKFMHZSA-N	C1=NC2=C(NC(=O)N=C2N1[C@H]3[C@@H]([C@@H]([C@H](O3)CO)O)O)N	737.013	435.687	866.074	56692.9	50744.7	51019.9	349	714.979	265.525
NEG_1025	[M-H]-	D-Glucose	2.56113	0.473997	7.27559e-05	179.056	0.644	C00221	Organic oxygen compounds	Organooxygen compounds	Carbohydrates and carbohydrate conjugates	C6H12O6	WQZGKKKJIJFFOK-GASJEMHNSA-N	C([C@@H]1[C@H]([C@@H]([C@H](C(O)O1)O)O)O)O	284133	292886	346265	658683	650557	638627	422524	424050	424474
NEG_772	[M-H]-	L-Rhamnose	1.80323	0.493515	0.000124185	163.062	0.683					C6H12O5	PNNNRSAQSRJVSB-BXKVDMCESA-N	C[C@@H]([C@@H]([C@H]([C@H](C=O)O)O)O)O	156794	155577	190982	339627	337536	342770	194391	194406	195323
NEG_70	[M+FA-H]-	L-Lactic acid	5.75193	22.7562	0.000132809	89.0253	0.683	C00186	Organic acids and derivatives	Hydroxy acids and derivatives	Alpha hydroxy acids and derivatives	C3H6O3	JVTAAEKCZFNVCJ-UWTATZPHSA-N	C[C@H](C(=O)O)O	1.22458e+06	1.19829e+06	1.46754e+06	57174	55043.2	58743	612947	613733	613401
NEG_853	[M-H]-	Gallic acid	1.56109	0.496713	0.000184558	169.014	1.52	C01424	Benzenoids	Benzene and substituted derivatives	Benzoic acids and derivatives	C7H6O5	LNTHITQWFMADLM-UHFFFAOYSA-N	C1=C(C=C(C(=C1O)O)O)C(=O)O	118174	117469	146455	255909	259623	253722	154180	154183	160304
NEG_175	[M-H]-	Catechol	8.05453	79.4057	0.000349055	109.03	2.681	C15571	Benzenoids	Phenols	Benzenediols	C6H6O2	YCIMNLLNPGFGHC-UHFFFAOYSA-N	C1=CC(=C(C=C1)O)O	2.23887e+06	2.28312e+06	2.90896e+06	31019.6	31145.3	31417.2	1.02649e+06	1.02475e+06	1.02649e+06
NEG_264	[M-H]-	3-Hydroxypentanoic acid	1.09128	19.0041	0.00096429	117.055	1.596		Lipids and lipid-like molecules	Fatty Acyls	Fatty acids and conjugates	C5H10O3	REKYPYSUBKSCAT-UHFFFAOYSA-N	O=C(O)CC(O)CC	41666.5	42621.7	57505.2	3470.08	2030.81	1960.3	17786	17615.1	18205.5
NEG_384	[M-H]-	2-Hydroxy-4-methylvaleric acid	1.50122	95.1036	0.00210978	131.071	2.924		Lipids and lipid-like molecules	Fatty Acyls	Fatty acids and conjugates	C6H12O3	LVRFTAZAXQPQHI-UHFFFAOYSA-N	O=C(O)C(O)CC(C)C	75425.4	73792.2	110988	1100.4	813.856	821.76	27258	27261.1	27958.8
NEG_813	[M-H]-	3-(3-Hydroxyphenyl)propanoic acid	1.30958	3.29361	0.00262472	165.056	3.404	C11457	Phenylpropanoids and polyketides	Phenylpropanoic acids		C9H10O3	QVWAEZJXDYOKEH-UHFFFAOYSA-N	O=C(O)CCC=1C=CC=C(O)C1	76889.1	80797	106157	27404.1	26197.4	26506	43490.2	43351.7	45292.3
NEG_5525	[M-H]-	Trehalose	1.14324	0.721879	0.00276078	341.107	0.663	C01083	Organic oxygen compounds	Organooxygen compounds	Carbohydrates and carbohydrate conjugates	C12H22O11	HDTRYLNUVZCQOY-LIZSDCNHSA-N	OCC1OC(OC2OC(CO)C(O)C(O)C2O)C(O)C(O)C1O	260340	262029	304549	394639	369881	380989	273072	273080	274476
NEG_4236	[M-H]-	Abietic acid	1.87509	0.0261369	0.0030399	301.216	11.02	C06087	Lipids and lipid-like molecules	Prenol lipids	Diterpenoids	C20H30O2	RSWGJHLUYNHPMX-ONCXSQPRSA-N	O=C(O)C1(C)CCCC2(C)C3C(C=C(CC3)C(C)C)=CCC12	4049.51	4667.11	4240.93	203853	173742	118162	63557.1	63489.7	66238.7
NEG_1236	[M-H]-	Hydron;2-hydroxypropane-1,2,3-tricarboxylate	2.12526	0.624246	0.00378297	191.019	0.662		Organic acids and derivatives	Carboxylic acids and derivatives	Tricarboxylic acids and derivatives	C6H8O7	KRKNYBCHXYNGOX-UHFFFAOYSA-N	C(C(=O)O)C(CC(=O)O)(C(=O)O)O	541459	520051	538710	750102	893910	919433	553516	576028	553545
NEG_815	[M-H]-	3,4'-Dihydroxypropiophenone	2.23769	3.66596	0.00467561	165.056	3.11		Organic oxygen compounds	Organooxygen compounds	Carbonyl compounds	C9H10O3	LTEPZFZSPZASKJ-UHFFFAOYSA-N	O=C(C1=CC=C(O)C=C1)CCO	214680	220710	312998	67751.3	68317.8	68075.9	116116	116114	121966
NEG_6336	[M-H]-	Methyl chlorogenate	1.62126	0.232102	0.00962291	367.105	0.639		Organic oxygen compounds	Organooxygen compounds	Alcohols and polyols	C17H20O9	MZNIJRAPCCELQX-AWOKGZDASA-N	O=C(OC1CC(O)(C(=O)OC)CC(O)C1O)C=CC2=CC=C(O)C(O)=C2	32949.6	34083.5	55471	207527	119926	200349	220729	246170	117436
NEG_1297	[M-H]-	Gluconic acid	1.30324	0.734882	0.0107149	195.052	0.628	C00257	Organic acids and derivatives	Hydroxy acids and derivatives	Medium-chain hydroxy acids and derivatives	C6H12O7	RGHNJXZEOKUKBD-SQOUGZDYSA-N	O=C(O)C(O)C(O)C(O)C(O)CO	373757	385580	476038	572721	551864	556467	415919	438800	415707
NEG_4666	[M-H]-	Methoxyluteolin	1.21235	0.0372477	0.0145706	315.05	1.664		Phenylpropanoids and polyketides	Flavonoids	O-methylated flavonoids	C16H12O7	FHHSEFRSDKWJKJ-UHFFFAOYSA-N	COC1=C(C2=C(C=C1O)OC(=CC2=O)C3=CC(=C(C=C3)O)O)O	2224.17	1574.21	4441.31	70911.8	104832	45470.2	18931.2	18941.3	25458.9
NEG_4136	[M-H]-	Dehydroabietic acid	2.89073	0.0392058	0.0466581	299.2	10.493		Lipids and lipid-like molecules	Prenol lipids	Diterpenoids		NFWKVWVWBFBAOV-UHFFFAOYSA-N	CC(C)C1=CC2=C(C=C1)C3(CCCC(C3CC2)(C)C(=O)O)C	10201.8	26127.9	17836.7	320718	771003	289873	120610	120614	125565
NEG_3639	[M-H]-	Fisetin	1.47789	0.815746	0.0566462	285.041	6.129	C10041	Phenylpropanoids and polyketides	Flavonoids	Flavones	C15H10O6	XHEFDIBZLJXQHF-UHFFFAOYSA-N	C1=CC(=C(C=C1C2=C(C(=O)C3=C(O2)C=C(C=C3)O)O)O)O	1.41709e+06	1.42879e+06	1.81811e+06	1.92703e+06	1.88996e+06	1.90047e+06	1.42716e+06	1.42197e+06	1.50732e+06
NEG_6546	[M-H]-	2-[2-[(Z)-pent-2-enyl]-3-[3,4,5-trihydroxy-6-(hydroxymethyl)oxan-2-yl]oxycyclopentyl]acetic acid	1.16242	0.769898	0.0580776	373.184	5.592		Lipids and lipid-like molecules	Fatty Acyls	Fatty acyl glycosides	C18H30O8	GJZJZRWFRZFTEE-ARJAWSKDSA-N	O=C(O)CC1CCC(OC2OC(CO)C(O)C(O)C2O)C1CC=CCC	416701	405000	567573	606374	606662	591455	421988	421051	432229
NEG_4671	[M-H]-	Isorhamnetin	3.02301	0.829201	0.0621574	315.053	6.246	C10084	Phenylpropanoids and polyketides	Flavonoids	Flavones	C16H12O7	IZQSVPBOUDKVDZ-UHFFFAOYSA-N	COC1=C(C=CC(=C1)C2=C(C(=O)C3=C(C=C(C=C3O2)O)O)O)O	7.87302e+06	7.83933e+06	9.86971e+06	1.05485e+07	1.01513e+07	1.01516e+07	7.91023e+06	7.91059e+06	8.14579e+06
NEG_17118	[M-H]-	Dipalmitoylphosphatidylglycerol	1.54123	0.352017	0.068554	721.504	13.345		Lipids and lipid-like molecules	Glycerophospholipids	Glycerophosphoglycerols	C38H75O10P	BIABMEZBCHDPBV-UHFFFAOYSA-N		109289	124952	6641.22	138211	295546	250535	302981	302983	296195
NEG_17062	[M-H]-	PG 32:1|PG 16:0_16:1	1.8143	0.448892	0.0726676	719.487	13.124					C38H73O10P	NOFOTAHTYLXZNV-UHFFFAOYSA-N	O=C(OCC(OC(=O)CCCCCCCC=CCCCCCC)COP(=O)(O)OCC(O)CO)CCCCCCCCCCCCCCC	231756	244154	9016.85	301051	395091	384134	314602	315989	314606
NEG_17739	[M-H]-	PG 34:2	2.50609	0.633257	0.0818578	745.503	13.182					C40H75O10P	ATBOMIWRCZXYSZ-BCTRXSSUSA-N	CCCCC/C=C\C/C=C\CCCCCCCC(=O)OC(COC(=O)CCCCCCCCCCCCCCC)COP(=O)(O)OCC(CO)O	972162	925403	380622	1.17769e+06	1.20196e+06	1.21793e+06	876105	876115	857462
NEG_19779	[M-H]-	PI 34:2	2.39786	0.581696	0.087533	833.517	12.951					C43H79O13P	BSNJSZUDOMPYIR-BCTRXSSUSA-N	CCCCC/C=C\C/C=C\CCCCCCCC(=O)OC(COC(=O)CCCCCCCCCCCCCCC)COP(=O)(O)OC1C(C(C(C(C1O)O)O)O)O	673900	679446	185272	883814	876138	885102	632750	632788	642431
NEG_17799	[M-H]-	PG 34:1|PG 16:0_18:1	2.56015	0.566071	0.0979063	747.518	13.408					C40H77O10P	PAZGBAOHGQRCBP-UHFFFAOYSA-N	O=C(OCC(OC(=O)CCCCCCCC=CCCCCCCCC)COP(=O)(O)OCC(O)CO)CCCCCCCCCCCCCCC	747868	735036	159506	932215	964895	1.00431e+06	672294	664680	681683
NEG_5273	[M-H]-	1,10a-Dihydroxy-4,4,7,11b-tetramethyl-2,3,4,4a,5,6,6a,7,10a,11,11a,11b-dodecahydrophenanthro[3,2-b]furan-9(1H)-one	0.281897	0.146464	0.00438448	333.203	9.216		Organoheterocyclic compounds	Naphthofurans		C20H30O4	PUFYSEQCTZERQM-UHFFFAOYSA-N	O=C1OC2(O)C(=C1)C(C)C3CCC4C(C)(C)CCC(O)C4(C)C3C2	1254.43	321.072	361.587	5502.29	4154.26	3569.13	2271.87	2177.94	2274.81
NEG_4618	[M-H]-	12,13-Dihydroxyoctadec-9-enoic acid	0.442379	0.663899	0.0199213	313.236	8.744		Lipids and lipid-like molecules	Fatty Acyls	Fatty acids and conjugates	C18H34O4	CQSLTKIXAJTQGA-UHFFFAOYSA-N	CCCCCC(C(CC=CCCCCCCCC(=O)O)O)O	23059.7	23932.5	33872.5	41851.5	41538	38413.2	24771	24092.6	27351.5
NEG_7023	[M-H]-	12:4+3O Fatty acyl hexoside	0.273353	0.888235	0.461929	387.162	3.846		Lipids and lipid-like molecules	Fatty Acyls	Fatty acyl glycosides	C18H28O9	JFDNMLUPLXZXGV-UHFFFAOYSA-N	C(=CCC1C(CCC1=O)CC(=O)O)CCOC2C(C(C(C(CO)O2)O)O)O	29562.9	29466.3	45455.6	40540	37462.3	39629.6	27063	25755.5	29425.8
NEG_324	[M-H]-	1,2,4-Benzenetriol	0.604893	1.74705	0.00269024	125.022	1.497	C02814	Benzenoids	Phenols	Benzenetriols and derivatives	C6H6O3	GGNQRNBDZQJCCN-UHFFFAOYSA-N	OC1=CC=C(O)C(O)=C1	25825.3	25154	30551	16043.1	15942.1	14682.3	18705.3	18705.3	18676.5
NEG_4782	[M-H]-	12S-Hepe	0.562623	0.0232276	0.00601175	317.213	10.009		Lipids and lipid-like molecules	Fatty Acyls	Eicosanoids	C20H30O3	MCRJLMXYVFDXLS-UOLHMMFFSA-N	CC/C=C\C/C=C\C[C@@H](/C=C/C=C\C/C=C\CCCC(=O)O)O	350.077	520.157	181.948	19569.4	15703.4	10026	7012.97	7013.06	7471.69
NEG_5382	[M-H]-	1,3,4-Trihydroxy-5-[[3-(4-hydroxyphenyl)-1-oxo-2-propenyl]oxy]-,(1r,3r,4s,5r)-cyclohexanecarboxylic acid	0.163906	0.726479	0.0161317	337.089	3.061		Organic oxygen compounds	Organooxygen compounds	Alcohols and polyols	C16H18O8	BMRSEYFENKXDIS-UHFFFAOYSA-N	C1=C(C=CC(=C1)O)C=CC(=O)OC2CC(CC(C2O)O)(C(=O)O)O	6378.24	5520.59	7215.77	9259.38	8951.78	8100.13	5376.72	5661.97	5377.33
NEG_3933	[M-H]1-	13-HoTrE	1.66672	0.792915	0.160457	293.212	9.155		Lipids and lipid-like molecules	Fatty Acyls	Lineolic acids and derivatives	C18H30O3	KLLGGGQNRTVBSU-JDTPQGGVSA-N	CC/C=C\CC(/C=C/C=C\CCCCCCCC(=O)O)O	922879	918791	1.40479e+06	1.42599e+06	1.34244e+06	1.32591e+06	868287	868302	904398
NEG_3927	[M-H]-	14-(3-Ethyloxiran-2-YL)tetradeca-9,12-dienoic acid	0.531157	0.761031	0.0636969	293.21	9.436		Lipids and lipid-like molecules	Fatty Acyls	Fatty acids and conjugates	C18H30O3	HKSDVVJONLXYKL-UHFFFAOYSA-N	CCC1C(CC=CCC=CCCCCCCCC(=O)O)O1	87201	94675.1	124542	144875	127828	129933	87724.6	87755.6	89141.9
NEG_5061	[M-H]-	1-(4-Hydroxyphenyl)-3-[(2R,3R,4S,5S,6R)-3,4,5-trihydroxy-6-(hydroxymethyl)oxan-2-yl]oxypropan-1-one	0.38033	0.738373	0.0399004	327.104	2.989		Lipids and lipid-like molecules	Fatty Acyls	Fatty acyl glycosides	C15H20O8	NPAQHLFPEOMKAL-UXXRCYHCSA-N	O=C(C1=CC=C(O)C=C1)CCOC2OC(CO)C(O)C(O)C2O	34559.6	36782.2	47981.8	54417.9	57358.2	49827.3	35043.4	35055.6	38576.4
NEG_14725	[M-H]-	16-Hydroxy-3-(beta-D-xylopyranosyloxy)-, (3beta,5xi,9xi,16alpha)-olean-12-ene-23,28-dioic acid	0.0905012	0.804164	0.399079	633.367	12.627		Lipids and lipid-like molecules	Prenol lipids	Triterpenoids	C35H54O10	CFAJIMXUZRPYDP-GHCUZIKHSA-N	O=C(O)C1(C)C(OC2OCC(O)C(O)C2O)CCC3(C)C4CC=C5C6CC(C)(C)CCC6(C(=O)O)C(O)CC5(C)C4(C)CCC13	2634.34	2538.73	1076.56	2583.45	2268.53	2919.61	2812.85	2821.02	2555.52
NEG_7265	[M-H]-	(17-Acetyl-10,13-dimethyl-2,3,4,7,8,9,11,12,14,15,16,17-dodecahydro-1H-cyclopenta[a]phenanthren-3-yl) hydrogen sulfate	0.120387	0.922083	0.37921	395.19	5.216		Lipids and lipid-like molecules	Steroids and steroid derivatives	Sulfated steroids	C21H32O5S	DIJBBUIOWGGQOP-UHFFFAOYSA-N	CC(=O)C1CCC2C3CC=C4CC(CCC4(C)C3CCC12C)OS(=O)(=O)O	9224.93	8088.13	10789.8	10477.4	9896.11	10104.2	7633.48	7954.95	7634.94
NEG_5155	[M-H]-	1,7-Bis(3,4-dihydroxyphenyl)heptan-3-one	0.100296	1.02844	0.90611	329.14	5.124		Phenylpropanoids and polyketides	Diarylheptanoids	Linear diarylheptanoids	C19H22O5	UHRUXUCWHIGENP-UHFFFAOYSA-N	O=C(CCC1=CC=C(O)C(O)=C1)CCCCC2=CC=C(O)C(O)=C2	4964.68	4617.28	5929.68	6500.02	5633.14	2949.48	4467.54	4467.77	4494.89
NEG_13613	[M-H]-	1,7-Bis(4-hydroxyphenyl)-3-heptanyl 2-O-[(2S,3R,4R)-3,4-dihydroxy-4-(hydroxymethyl)tetrahydro-2-furanyl]-beta-D-glucopyranoside	0.241174	0.61591	3.88592e-05	593.261	7.994		Phenylpropanoids and polyketides	Diarylheptanoids	Linear diarylheptanoids	C30H42O12	GFFOBQNFESRPJR-JKHMXVTDSA-N	OC1=CC=C(C=C1)CCCCC(OC2OC(CO)C(O)C(O)C2OC3OCC(O)(CO)C3O)CCC4=CC=C(O)C=C4	5680.85	5700.49	6065.74	9244.55	9383.53	9699.25	7165	6576.93	7378.53
NEG_15803	[M-H]-	(1-Hexadecanoyloxy-3-phosphonooxypropan-2-yl) octadec-9-enoate	0.599895	1.35249	0.228908	673.481	13.596		Lipids and lipid-like molecules	Glycerophospholipids	Glycerophosphates	C37H71O8P	OPVZUEPSMJNLOM-UHFFFAOYSA-N	O=C(OCC(OC(=O)CCCCCCCC=CCCCCCCCC)COP(=O)(O)O)CCCCCCCCCCCCCCC	40714.3	47184.6	29691.3	39072.5	24873.8	22997.3	33267.4	40321.8	32823.5
NEG_21685	[M-H]-	1-O-[(3beta,5xi,9xi,18xi)-3-[(3-O-beta-D-Galactopyranosyl-beta-D-glucopyranuronosyl)oxy]-28-oxoolean-12-en-28-yl]-beta-D-glucopyranose	0.364726	1.12604	0.0214004	955.486	8.578		Lipids and lipid-like molecules	Prenol lipids	Terpene glycosides	C48H76O19	QZMAEZWZCGBZFK-VPQYALDZSA-N	O=C(O)C1OC(OC2CCC3(C)C4CC=C5C6CC(C)(C)CCC6(C(=O)OC7OC(CO)C(O)C(O)C7O)CCC5(C)C4(C)CCC3C2(C)C)C(O)C(OC8OC(CO)C(O)C(O)C8O)C1O	20774.8	20887.3	22316.7	18233.3	18895.5	19688.5	21108.7	21130.8	19275.6
NEG_19226	[M-H]-	1-O-[(3beta,5xi,9xi,18xi)-3-(beta-D-Glucopyranuronosyloxy)-23-hydroxy-28-oxoolean-12-en-28-yl]-beta-D-glucopyranose	0.114522	0.953165	0.807033	809.429	10.977		Lipids and lipid-like molecules	Prenol lipids	Terpene glycosides	C42H66O15	RZQHWSDMLZHIRN-MCTPBCADSA-N	O=C(O)C1OC(OC2CCC3(C)C4CC=C5C6CC(C)(C)CCC6(C(=O)OC7OC(CO)C(O)C(O)C7O)CCC5(C)C4(C)CCC3C2(C)CO)C(O)C(O)C1O	4554.65	4373.08	6872.94	5903.65	4387.35	6286.06	4625	4729.57	4126.09
NEG_18886	[M-H]-	1-O-[(3beta,5xi,9xi,18xi)-3-(beta-D-Glucopyranuronosyloxy)-28-oxoolean-12-en-28-yl]-beta-D-glucopyranose	0.0754668	0.905225	0.436965	793.438	6.629		Lipids and lipid-like molecules	Prenol lipids	Terpene glycosides	C42H66O14	YOSRLTNUOCHBEA-SNRHWUJASA-N	O=C(O)C1OC(OC2CCC3(C)C(CCC4(C)C3CC=C5C6CC(C)(C)CCC6(C(=O)OC7OC(CO)C(O)C(O)C7O)CCC54C)C2(C)C)C(O)C(O)C1O	2924.46	2903.14	4049.29	3776.34	3381.6	3753.04	2768.05	2768.28	3000.73
NEG_12074	[M+HCOO]-	1-Palmitoylphosphatidylcholine	0.23605	0.637012	0.0228103	540.327	10.631		Lipids and lipid-like molecules	Glycerophospholipids	Glycerophosphocholines	C24H50NO7P	ASWBNKHCZGQVJV-UHFFFAOYSA-N	CCCCCCCCCCCCCCCC(=O)OCC(COP(=O)([O-])OCC[N+](C)(C)C)O	5840.3	5040.81	8334.39	9810.1	9874.4	10480.6	6752	7187.78	6243.6
NEG_18672	[M-H]-	20(R)-Ginsenoside Rg2	1.00879	0.996661	0.980347	783.489	9.903					C42H72O13	AGBCLJAHARWNLA-TZTDDQMKSA-N	C[C@H]1[C@@H]([C@H]([C@H]([C@@H](O1)O[C@@H]2[C@H]([C@@H]([C@H](O[C@H]2O[C@@H]3C[C@@]4(C(C[C@@H](C5[C@@]4(CC[C@H]5[C@@](C)(CCC=C(C)C)O)C)O)[C@@]6(C3C(C(CC6)O)(C)C)C)C)CO)O)O)O)O)O	283647	283605	396238	294219	351775	320725	247063	238231	247408
NEG_2560	[M-H]-	2-[(1S,2S,4aR,8aS)-1-Hydroxy-4a-methyl-8-methylenedecahydro-2-naphthalenyl]acrylic acid	0.197879	0.74152	0.427285	249.15	8.783		Lipids and lipid-like molecules	Prenol lipids	Sesquiterpenoids	C15H22O3	QTSQCCVLTMKKDP-SFDCQRBFSA-N	O=C(O)C(=C)C1CCC2(C)CCCC(=C)C2C1O	18169.2	15849.5	30002.2	41872.5	27418.7	17046.1	21848	20377.9	22369.5
NEG_11108	[M-H]-	2-[(2R,4As,8S,8aS)-8-[2-[(4aS,7R,8aR)-7-(1-carboxyethenyl)-1-hydroxy-4a-methyl-2-oxo-6,7,8,8a-tetrahydro-5H-naphthalen-1-yl]ethyl]-4a-methyl-7-oxo-1,2,3,4,8,8a-hexahydronaphthalen-2-yl]prop-2-enoic acid	0.163646	0.844579	0.343417	509.252	11.825		Lipids and lipid-like molecules	Prenol lipids	Sesquiterpenoids	C30H38O7	BSSWIRVAMSGQMG-RTTXQYISSA-N	O=C(O)C(=C)C1CCC2(C=CC(=O)C(CCC3(O)C(=O)C=CC4(C)CCC(C(=C)C(=O)O)CC34)C2C1)C	11791.8	10242.7	6596.73	12389.7	10605.1	10905.2	9211	8810.76	9565.64
NEG_13648	[M-H]-	2-(3,4-Dihydroxyphenyl)-5,7-dihydroxy-3-[(2S,3R,4S,5S,6R)-3,4,5-trihydroxy-6-[[(2S,3R,4S,5R)-3,4,5-trihydroxyoxan-2-yl]oxymethyl]oxan-2-yl]oxychromen-4-one	0.164316	0.779063	0.138693	595.129	4.449		Phenylpropanoids and polyketides	Flavonoids	Flavonoid glycosides	C26H28O16	YNMFDPCLPIMRFD-PEXUZNNCSA-N	O=C1C(OC2OC(COC3OCC(O)C(O)C3O)C(O)C(O)C2O)=C(OC=4C=C(O)C=C(O)C14)C=5C=CC(O)=C(O)C5	8430.37	7526.88	12118.2	12605.3	11561.3	11870.9	7888	8267.02	7015.67
NEG_4510	[M+FA-H]-	2-(3,4-Dimethoxyphenyl)-7-hydroxy-4H-chromen-4-one	0.434188	0.737942	0.0120964	311.096	0.669		Phenylpropanoids and polyketides	Flavonoids	O-methylated flavonoids	C17H14O5	MEDOAKSPIIOKFU-UHFFFAOYSA-N	O=C1C=C(OC2=CC(O)=CC=C12)C=3C=CC(OC)=C(OC)C3	46081.4	48577.8	58403.1	70279	65656.1	71482.6	49442.9	52522.8	49443
NEG_630	[M-H]-	2,5-Dihydroxybenzoic acid	0.408531	0.695227	0.0568591	153.018	1.394	C00628	Benzenoids	Benzene and substituted derivatives	Benzoic acids and derivatives	C7H6O4	WXTMDXOMEHJXQO-UHFFFAOYSA-N	C1=C(C=C(C(=C1)O)C(=O)O)O	29701.7	21598.9	38502.9	42215.4	44678.8	42277.1	25686	31188.7	23352.1
NEG_23200	[M-H]-	2-[5-Hydroxy-4-methoxy-6-[4-methoxy-6-[4-methoxy-6-[4-methoxy-2-methyl-6-[[(3S,10R,11S,12S,13S,14S,17S)-11,12,14-trihydroxy-17-[(1S)-1-hydroxyethyl]-10,13-dimethyl-1,2,3,4,7,8,9,11,12,15,16,17-dodecahydrocyclopenta[a]phenanthren-3-yl]oxy]oxan-3-yl]oxy-2-methyloxan-3-yl]oxy-2-methyloxan-3-yl]oxy-2-methyloxan-3-yl]oxy-6-(hydroxymethyl)oxane-3,4,5-triol	0.723276	0.893763	0.23514	1119.59	10.008		Lipids and lipid-like molecules	Steroids and steroid derivatives	Steroidal glycosides	C55H92O23	AGRZUANLVXMRCO-OZOQERRSSA-N	OCC1OC(OC2C(OC(OC3C(OC(OC4C(OC(OC5C(OC(OC6CC7=CCC8C(C(O)C(O)C9(C)C(CCC89O)C(O)C)C7(C)CC6)CC5OC)C)CC4OC)C)CC3OC)C)C(O)C2OC)C)C(O)C(O)C1O	1.49887e+06	1.34173e+06	1.38296e+06	1.50871e+06	1.42639e+06	1.79049e+06	1.36102e+06	1.04974e+06	1.36098e+06
NEG_1449	[M-H]-	2-Azaniumyl-3-(1H-indol-3-yl)propanoate	0.562619	0.78166	0.0946095	203.082	2.384		Organoheterocyclic compounds	Indoles and derivatives	Indolyl carboxylic acids and derivatives	C11H12N2O2	QIVBCDIJIAJPQS-UHFFFAOYSA-N	C1=CC2=C(C=C1)NC=C2CC(C(=O)O)N	108574	108804	155045	164596	160027	151827	106162	107421	106178
NEG_10153	[M-H]-	2-Azaniumylethyl (2-hydroxy-3-octadec-9-enoyloxypropyl) phosphate	0.0759837	0.931824	0.583746	478.292	10.932		Lipids and lipid-like molecules	Glycerophospholipids	Glycerophosphoethanolamines	C23H46NO7P	PYVRVRFVLRNJLY-UHFFFAOYSA-N	CCCCCCCCC=CCCCCCCCC(=O)OCC(COP(=O)(O)OCCN)O	2441.65	2797.78	3616.78	3117.6	3019.96	3366.59	2167.54	2168.49	2691.66
NEG_9251	[M-H]-	2-Azaniumylethyl (3-hexadecanoyloxy-2-hydroxypropyl) phosphate	0.342093	0.723893	0.00367586	452.276	10.804		Lipids and lipid-like molecules	Glycerophospholipids	Glycerophosphoethanolamines	C21H44NO7P	YVYMBNSKXOXSKW-UHFFFAOYSA-N	CCCCCCCCCCCCCCCC(=O)OCC(COP(=O)(O)OCCN)O	28812.3	31151.2	31608.5	43115.3	38856.8	44527.4	28865	28033.6	29538.7
NEG_4451	[M-H]-	2-Dodecoxyethyl hydrogen sulfate	1.20954	0.981935	0.878737	309.173	9.54		Organic acids and derivatives	Organic sulfuric acids and derivatives	Sulfuric acid esters	C14H30O5S	QTDIEDOANJISNP-UHFFFAOYSA-N	CCCCCCCCCCCCOCCOS(=O)(=O)O	412305	420992	571535	485391	453814	491472	379332	369189	388590
NEG_15565	[M-H]-	(2E,4E)-12-[(10E,12E)-13-Carboxy-3-hydroxy-2-(hydroxymethyl)-8,10,12-trimethyltrideca-10,12-dienoyl]oxy-13-(hydroxymethyl)-3,5,7-trimethyltetradeca-2,4-dienedioic acid	0.0404513	0.879737	0.335494	665.391	9.155		Lipids and lipid-like molecules	Fatty Acyls	Fatty acid esters	C36H58O11	DQBXBQIOPVLJEV-SLTMLOGKSA-N	O=C(O)C=C(C=C(C)CC(C)CCCCC(O)C(C(=O)OC(CCCCC(C)CC(=CC(=CC(=O)O)C)C)C(C(=O)O)CO)CO)C	6084.97	7683.05	8319.11	9619.28	7949.47	7537.77	6276	6178.46	6967.78
NEG_15851	[M-H]-	[2-Hydroxy-3-[3,4,5-trihydroxy-6-[[3,4,5-trihydroxy-6-(hydroxymethyl)oxan-2-yl]oxymethyl]oxan-2-yl]oxypropyl] octadeca-9,12,15-trienoate	0.0576624	0.855435	0.015846	675.358	12.468		Lipids and lipid-like molecules	Glycerolipids	Glycosylglycerols	C33H56O14	MPSGDHOYFIUPSO-UHFFFAOYSA-N		54561.3	56603.7	61884.5	69489.5	66815.2	65989.5	48064.2	47871.1	53571.2
NEG_12654	[M+HCOO]-	[2-Hydroxy-3-[3,4,5-trihydroxy-6-(hydroxymethyl)oxan-2-yl]oxypropyl] octadeca-9,12,15-trienoate	0.114935	0.884765	0.406023	559.306	8.42		Lipids and lipid-like molecules	Glycerolipids	Glycosylglycerols	C27H46O9	HUSISCNTLUEZCN-UHFFFAOYSA-N	CCC=CCC=CCC=CCCCCCCCC(=O)OCC(COC1C(C(C(C(CO)O1)O)O)O)O	8365.57	8017.44	11674.4	11777.5	9899.42	10034.7	6574	6603.03	7799.34
NEG_12729	[M+HCOO]-	[2-Hydroxy-3-[3,4,5-trihydroxy-6-(hydroxymethyl)oxan-2-yl]oxypropyl] octadeca-9,12-dienoate	0.478756	0.614014	0.00793796	561.328	10.599		Lipids and lipid-like molecules	Glycerolipids	Glycosylglycerols	C27H48O9	LBHUIJRTHBBWHP-UHFFFAOYSA-N	CCCCCC=CCC=CCCCCCCCC(=O)OCC(COC1C(C(C(C(CO)O1)O)O)O)O	19017.3	21010.8	28519	37926.7	37167.9	36543.1	22476.7	22477.8	23355.6
NEG_12738	[M+HCOO]-	(2-Hydroxy-3-octadeca-9,12,15-trienoyloxypropyl) 2-(trimethylazaniumyl)ethyl phosphate	0.391665	0.380352	4.62607e-05	562.314	10.103		Lipids and lipid-like molecules	Glycerophospholipids	Glycerophosphocholines	C26H48NO7P	WKQNRCYKYCKESD-UHFFFAOYSA-N	CCC=CCC=CCC=CCCCCCCCC(=O)OCC(COP(=O)([O-])OCC[N+](C)(C)C)O	4345.1	4173.21	5393.25	11959.1	12252.3	12364.1	6909.96	7059	6910.46
NEG_12802	[M+HCOO]-	(2-Hydroxy-3-octadeca-9,12-dienoyloxypropyl) 2-(trimethylazaniumyl)ethyl phosphate	0.151871	0.548902	0.00304279	564.326	10.346		Lipids and lipid-like molecules	Glycerophospholipids	Glycerophosphocholines	C26H50NO7P	SPJFYYJXNPEZDW-UHFFFAOYSA-N	CCCCCC=CCC=CCCCCCCCC(=O)OCC(COP(=O)([O-])OCC[N+](C)(C)C)O	1334.08	1515.47	1981.6	2809.89	3064.89	2926.68	1936.95	1937.63	1781.88
NEG_5546	[M-H]-	2-Hydroxy-6-[(8Z,11Z)-pentadeca-8,11,14-trienyl]benzoic acid	0.236781	0.479265	0.237831	341.271	9.939		Benzenoids	Benzene and substituted derivatives	Benzoic acids and derivatives	C22H30O3	QUVGEKPNSCFQIR-UTOQUPLUSA-N	O=C(O)C=1C(O)=CC=CC1CCCCCCCC=CCC=CCC=C	5012.56	3849.95	6796.02	18866.2	7424.71	6381.04	7405	6161.1	8002.13
NEG_943	[M-H]-	2-Isopropylmalic acid	0.175196	0.807687	0.391179	175.058	1.928		Lipids and lipid-like molecules	Fatty Acyls	Fatty acids and conjugates	C7H12O5	BITYXLXUCSKTJS-UHFFFAOYSA-N	CC(C)C(CC(=O)O)(C(=O)O)O	6698.29	7295.27	13533.7	12577.3	10474.1	11030.2	5737.51	6059.55	5738.27
NEG_7973	[M-H]-	2-Phenylethyl 6-O-[(2S,3R,4R)-3,4-dihydroxy-4-(hydroxymethyl)tetrahydro-2-furanyl]-beta-D-glucopyranoside	0.710517	0.971092	0.743003	415.159	4.293		Organic oxygen compounds	Organooxygen compounds	Carbohydrates and carbohydrate conjugates	C19H28O10	GZSQKOFXMZDKPV-DERWZFJFSA-N	OCC1(O)COC(OCC2OC(OCCC=3C=CC=CC3)C(O)C(O)C2O)C1O	157800	159026	201768	181330	179192	173510	141228	143131	141291
NEG_21155	[M+FA-H]-	(2R,3R,4R,5R,6S)-2-[(4S,6R,7S,8R,9S,13R,14R,16R)-14-[(2R,3R,4S,5R,6R)-4,5-dihydroxy-6-methyl-3-[(2S,3R,4R,5R,6S)-3,4,5-trihydroxy-6-methyloxan-2-yl]oxyoxan-2-yl]oxy-7,9,13-trimethyl-5'-methylidenespiro[5-oxapentacyclo[10.8.0.02,9.04,8.013,18]icos-18-ene-6,2'-oxane]-16-yl]oxy-6-methyloxane-3,4,5-triol	0.249071	0.99433	0.936001	911.457	8.841		Lipids and lipid-like molecules	Steroids and steroid derivatives	Steroidal glycosides	C45H70O16	QNYOCAYOHKMFCQ-OLPWHGRMSA-N	OC1C(O)C(OC2CC3=CCC4C(CCC5(C)C4CC6OC7(OCC(=C)CC7)C(C)C65)C3(C)C(OC8OC(C)C(O)C(O)C8OC9OC(C)C(O)C(O)C9O)C2)OC(C)C1O	16535.4	17557.2	20377.8	18251.4	17599.9	18929.8	15633.9	15325.2	15634.1
NEG_18673	[M-H]-	2'(R)-Ginsenoside-Rg3	0.257792	0.886776	0.198189	783.489	10.149		Lipids and lipid-like molecules	Prenol lipids	Triterpenoids	C42H72O13	RWXIFXNRCLMQCD-JBVRGBGGSA-N	CC(=CCC[C@@](C)([C@H]1CC[C@@]2([C@@H]1[C@@H](C[C@H]3[C@]2(CC[C@@H]4[C@@]3(CC[C@@H](C4(C)C)O[C@H]5[C@@H]([C@H]([C@@H]([C@H](O5)CO)O)O)O[C@H]6[C@@H]([C@H]([C@@H]([C@H](O6)CO)O)O)O)C)C)O)C)O)C	243483	206544	253130	287576	263681	241679	183891	184217	202657
NEG_22804	[M-H]-	(2S,3R,4R,5R,6S)-2-[4-Hydroxy-2-(hydroxymethyl)-6-[[(4S,6R,7S,8R,9S,13S,16S)-6-hydroxy-7,9,13-trimethyl-6-[(3R)-3-methyl-4-[(2R,3R,4S,5S,6R)-3,4,5-trihydroxy-6-(hydroxymethyl)oxan-2-yl]oxybutyl]-5-oxapentacyclo[10.8.0.02,9.04,8.013,18]icosan-16-yl]oxy]-5-[3,4,5-trihydroxy-6-(hydroxymethyl)oxan-2-yl]oxyoxan-3-yl]oxy-6-methyloxane-3,4,5-triol	0.165579	1.08192	0.458613	1065.54	10.16		Lipids and lipid-like molecules	Steroids and steroid derivatives	Steroidal glycosides	C51H86O23	YLKFQDKSCLMOGF-HBUYZUPUSA-N	OCC1OC(OCC(C)CCC2(O)OC3CC4C5CCC6CC(OC7OC(CO)C(OC8OC(C)C(O)C(O)C8O)C(O)C7OC9OC(CO)C(O)C(O)C9O)CCC6(C)C5CCC4(C)C3C2C)C(O)C(O)C1O	6450.45	6013.17	6808.65	5094.73	5754.55	6963.82	5811.03	5620.63	5813.08
NEG_19030	[M-H]-	(2S,3R,4S,5S,6R)-2-[(2R,3R,4S,5S,6R)-2-[[(3S,5R,6S,8R,10R,12R,13R,14R,17S)-3,12-dihydroxy-17-[(2S)-2-hydroxy-6-methylhept-5-en-2-yl]-4,4,8,10,14-pentamethyl-2,3,5,6,7,9,11,12,13,15,16,17-dodecahydro-1H-cyclopenta[a]phenanthren-6-yl]oxy]-4,5-dihydroxy-6-(hydroxymethyl)oxan-3-yl]oxy-6-(hydroxymethyl)oxane-3,4,5-triol	0.687744	1.03636	0.777448	799.484	10.014		Lipids and lipid-like molecules	Prenol lipids	Triterpenoids	C42H72O14	UZIOUZHBUYLDHW-KIOKIGKZSA-N	OCC1OC(OC2C(O)C(O)C(OC2OC3CC4(C)C(CC(O)C5C(CCC54C)C(O)(C)CCC=C(C)C)C6(C)CCC(O)C(C)(C)C36)CO)C(O)C(O)C1O	145008	156568	168470	123227	148797	181530	134021	112606	134229
NEG_23652	[M-H]-	(2S,3R,4S,6Ar,6bS,8aS,12aS,14bR)-2-acetyloxy-8a-[(2S,3R,4S,5S,6R)-6-[[(2R,3R,4R,5S,6R)-3,4-dihydroxy-6-(hydroxymethyl)-5-[(2S,3R,4S,5S,6R)-3,4,5-trihydroxy-6-methyloxan-2-yl]oxyoxan-2-yl]oxymethyl]-4,5-dihydroxy-3-[(2S,3R,4S,5S,6R)-3,4,5-trihydroxy-6-(hydroxymethyl)oxan-2-yl]oxyoxan-2-yl]oxycarbonyl-3-hydroxy-4,6a,6b,11,11,14b-hexamethyl-1,2,3,4a,5,6,7,8,9,10,12,12a,14,14a-tetradecahydropicene-4-…	0.0364655	0.820675	0.0442954	1175.56	7.872		Lipids and lipid-like molecules	Prenol lipids	Terpene glycosides	C56H88O26	WBCUTGOPTQFPJT-WQPNWDIZSA-N	O=C(O)C1(C)C(O)C(OC(=O)C)CC2(C)C1CCC3(C)C2CC=C4C5CC(C)(C)CCC5(C(=O)OC6OC(COC7OC(CO)C(OC8OC(C)C(O)C(O)C8O)C(O)C7O)C(O)C(O)C6OC9OC(CO)C(O)C(O)C9O)CCC43C	5067.32	5983.46	5902.67	6333.4	6919.06	7405.48	5438.44	5438.53	5517
NEG_4930	[M-H]-	(2S,3S)-4-Methylidene-5-oxo-2-tridecyloxolane-3-carboxylic acid	0.0613519	0.796816	0.48062	323.219	8.548		Organoheterocyclic compounds	Lactones	Gamma butyrolactones	C19H32O4	WZYZDHVPSZCEEP-IRXDYDNUSA-N	CCCCCCCCCCCCC[C@H]1[C@H](C(=C)C(=O)O1)C(=O)O	4445.28	4361	6734.81	9500.11	4662.22	5341.66	12489.8	12490	13605.8
NEG_6472	[M-H]-	(2S,3S,4S,5R,6R)-6-(3-benzoyloxy-2-hydroxypropoxy)-3,4,5-trihydroxyoxane-2-carboxylic acid	0.421602	0.841267	0.312362	371.098	3.392		Organic oxygen compounds	Organooxygen compounds	Carbohydrates and carbohydrate conjugates	C16H20O10	DLZMKPZOEYKXHQ-MQCRQNCBSA-N	O=C(O)C1OC(OCC(O)COC(=O)C=2C=CC=CC2)C(O)C(O)C1O	73105.8	71281.3	112971	107266	102932	95719.6	66275.9	66292.1	68398.9
NEG_23178	[M-H]-	(2S,3S,4S,5R,6R)-6-[[(3S,6Ar,6bS,8aS,14bR)-4,4,6a,6b,11,11,14b-heptamethyl-8a-[(2S,3R,4S,5S,6R)-3,4,5-trihydroxy-6-(hydroxymethyl)oxan-2-yl]oxycarbonyl-1,2,3,4a,5,6,7,8,9,10,12,12a,14,14a-tetradecahydropicen-3-yl]oxy]-4-hydroxy-3,5-bis[[(2S,3R,4S,5S,6R)-3,4,5-trihydroxy-6-(hydroxymethyl)oxan-2-yl]oxy]oxane-2-carboxylic acid	0.282871	1.22762	0.021695	1117.54	8.225		Lipids and lipid-like molecules	Prenol lipids	Terpene glycosides	C54H86O24	LEEYYHJQGXOXHR-MYZNJVEUSA-N	O=C(O)C1OC(OC2CCC3(C)C(CCC4(C)C3CC=C5C6CC(C)(C)CCC6(C(=O)OC7OC(CO)C(O)C(O)C7O)CCC54C)C2(C)C)C(OC8OC(CO)C(O)C(O)C8O)C(O)C1OC9OC(CO)C(O)C(O)C9O	10070.3	10009	10075.2	9061.08	7296.07	8206.31	8435.59	7870.3	8494.63
NEG_21496	[M-H]-	(2S,3S,4S,5R,6R)-6-[[(3S,6aR,6bS,8aS,14bR)-8a-carboxy-4,4,6a,6b,11,11,14b-heptamethyl-1,2,3,4a,5,6,7,8,9,10,12,12a,14,14a-tetradecahydropicen-3-yl]oxy]-3-hydroxy-5-[(2S,3R,4S,5S,6R)-3,4,5-trihydroxy-6-(hydroxymethyl)oxan-2-yl]oxy-4-[(2S,3R,4R,5R,6S)-3,4,5-trihydroxy-6-methyloxan-2-yl]oxyoxane-2-carboxylic acid	0.239293	1.00192	0.983741	939.489	10.312		Lipids and lipid-like molecules	Prenol lipids	Terpene glycosides	C48H76O18	HRDMCVCODUFPBQ-YULPUZKJSA-N	O=C(O)C1OC(OC2CCC3(C)C(CCC4(C)C3CC=C5C6CC(C)(C)CCC6(C(=O)O)CCC54C)C2(C)C)C(OC7OC(CO)C(O)C(O)C7O)C(OC8OC(C)C(O)C(O)C8O)C1O	14504.3	14739.5	18796.3	15816.4	15665.2	16466.4	13863.1	14433	13863.1
NEG_8894	[M+FA-H]-	(2S,3S,9R,12R,13R,14S,15R,16R,17S)-3,12,13,15,16-Pentahydroxy-2,6,14,17-tetramethyl-10-oxatetracyclo[7.7.1.0(2),.0(1)(3),(1)]heptadec-5-ene-4,11-dione	0.175548	0.921902	0.395833	441.173	5.587		Lipids and lipid-like molecules	Prenol lipids	Terpene lactones	C20H28O8	NWNMAVFXIRDAPM-BTFXEFBNSA-N	O=C1OC2CC3C(=CC(=O)C(O)C3(C)C4C(O)C(O)C(C)C(O)(C1O)C24C)C	16874.5	16559	21172.4	20664.2	18494.4	20073.3	17765.8	17255.1	17766.2
NEG_10086	[M-H]-	[3-[2-Aminoethoxy(hydroxy)phosphoryl]oxy-2-hydroxypropyl] octadeca-9,12-dienoate	0.293816	0.615157	0.0109033	476.274	10.523		Lipids and lipid-like molecules	Glycerophospholipids	Glycerophosphoethanolamines	C23H44NO7P	DBHKHNGBVGWQJE-UHFFFAOYSA-N	CCCCCC=CCC=CCCCCCCCC(=O)OCC(COP(=O)(O)OCCN)O	7228.81	8974.43	11306.2	14119.6	15797.2	14802.5	8653.78	8654.12	8615.33
NEG_18607	[M-H]-	3-[(2-O-Hexopyranosylpentopyranosyl)oxy]-12,15-dihydroxy-, (3beta,8xi,9beta,24E)-9,19-cyclolanost-24-en-26-oic acid	0.169311	0.817925	0.235587	781.435	7.858		Lipids and lipid-like molecules	Steroids and steroid derivatives	Steroidal glycosides	C41H66O14	WIKNHJPJHDNAME-GFDZDSTDSA-N	C[C@H](CC/C=C(\C)/C(=O)O)[C@H]1CC([C@@]2(C)C3CC[C@H]4C(C)(C)[C@H](CC[C@]54C[C@@]35CC([C@]12C)O)OC6C(C(C(CO6)O)O)OC7C(C(C(C(CO)O7)O)O)O)O	20592.6	16335.7	25156.2	21300.9	28429.4	26174.5	18231	16576.1	20361.4
NEG_14852	[M-H]-	3-[(2S,3R,4S,5R,6R)-3-[(2S,3S,4R,5R,6S)-3,5-Dihydroxy-4-methoxy-6-methyloxan-2-yl]oxy-4,5-dihydroxy-6-methyloxan-2-yl]oxy-8-hydroxy-15-methyl-11,18-dioxapentacyclo[10.6.2.02,7.09,19.016,20]icosa-1(19),2(7),3,5,8,12(20),13,15-octaene-10,17-dione	0.165227	0.757879	0.339286	639.159	4.248		Organoheterocyclic compounds	Naphthopyrans	Naphthopyranones	C32H32O14	PONPPNYZKHNPKZ-BAHCCNBTSA-N	O=C1OC2=CC=C(C=3C(=O)OC=4C=5C(OC6OC(C)C(O)C(O)C6OC7OC(C)C(O)C(OC)C7O)=CC=CC5C(O)=C1C4C23)C	4105.53	5313.75	9744.1	7353.7	9940.59	7991.24	6537.5	6546.29	5262.25
NEG_21239	[M-H]-	3',4',5,7-Tetrahydroxy-3-[[2-O-(3-O-beta-D-glucopyranosyl-alpha-L-rhamnopyranosyl)-6-O-alpha-L-rhamnopyranosyl-beta-D-galactopyranosyl]oxy]flavone	0.169076	0.847472	0.381478	917.251	4.42		Phenylpropanoids and polyketides	Flavonoids	Flavonoid glycosides	C39H50O25	CBSLALAKOKYDBZ-SFGFBRIDSA-N	O=C1C(OC2OC(COC3OC(C)C(O)C(O)C3O)C(O)C(O)C2OC4OC(C)C(O)C(OC5OC(CO)C(O)C(O)C5O)C4O)=C(OC=6C=C(O)C=C(O)C16)C=7C=CC(O)=C(O)C7	11909.1	14180.3	20918.7	20407.3	17474.1	17587.2	13352	13954.2	13079.5
NEG_22965	[M+FA-H]-	[3,4,5-Trihydroxy-6-(hydroxymethyl)oxan-2-yl] 10-[3-hydroxy-6-(hydroxymethyl)-5-(3,4,5-trihydroxy-6-methyloxan-2-yl)oxy-4-(3,4,5-trihydroxyoxan-2-yl)oxyoxan-2-yl]oxy-6a,6b,9,9,12a-pentamethyl-2-methylidene-1,3,4,5,6,6a,7,8,8a,10,11,12,13,14b-tetradecahydropicene-4a-carboxylate	0.0629208	0.833163	0.0376765	1087.53	9.79		Lipids and lipid-like molecules	Prenol lipids	Terpene glycosides	C52H82O21	ZTRKHQRICPULDJ-UHFFFAOYSA-N	O=C(OC1OC(CO)C(O)C(O)C1O)C23CCC(=C)CC3C4=CCC5C6(C)CCC(OC7OC(CO)C(OC8OC(C)C(O)C(O)C8O)C(OC9OCC(O)C(O)C9O)C7O)C(C)(C)C6CCC5(C)C4(C)CC2	28182.5	22565.6	26464.9	30340.9	31206.1	31127.7	24661.1	25011.6	25518.1
NEG_466	[M-H]-	3,4-Dihydroxybenzaldehyde	1.03995	0.914566	0.407265	137.025	2.756	C16700	Organic oxygen compounds	Organooxygen compounds	Carbonyl compounds	C7H6O3	IBGBGRVKPALMCQ-UHFFFAOYSA-N	C1=CC(=C(C=C1C=O)O)O	563292	568868	753911	687029	705562	669666	524353	524358	528312
NEG_631	[M-H]-	3,4-Dihydroxybenzoic acid	0.260319	0.737082	0.0345715	153.019	3.028	C00230	Benzenoids	Benzene and substituted derivatives	Benzoic acids and derivatives	C7H6O4	YQUVCSBJEUQKSH-UHFFFAOYSA-N	C1=CC(=C(C=C1C(=O)O)O)O	14904.3	14932.2	20551	23384.3	22345.2	22631.3	16135	15983.4	16944.5
NEG_837	[M-H]-	3,4-Dihydroxyphenylacetic acid	0.0785219	0.891231	0.246507	167.035	3.562	C01161	Benzenoids	Phenols	Benzenediols	C8H8O4	CFFZDZCDUFSOFZ-UHFFFAOYSA-N	O=C(O)CC1=CC=C(O)C(O)=C1	5542.31	5674.42	7111.65	6583.61	7296.96	6684.67	5235.97	5136.11	5236.1
NEG_1268	[M-H]-	3-(4-Hydroxy-3-methoxyphenyl)-2-propenoic acid	0.322234	1.48763	0.0343006	193.05	2.496		Phenylpropanoids and polyketides	Cinnamic acids and derivatives	Hydroxycinnamic acids and derivatives	C10H10O4	KSEBMYQBYZTDHS-UHFFFAOYSA-N	O=C(O)C=CC1=CC=C(O)C(OC)=C1	9033.12	8249.47	11445.1	6458.58	6864.88	5987.6	6140.51	7090.55	6076.84
NEG_757	[M-H]-	3-(4-Hydroxyphenyl)-2-propenoic acid	0.14149	0.901208	0.342909	163.039	3.494		Phenylpropanoids and polyketides	Cinnamic acids and derivatives	Hydroxycinnamic acids and derivatives	C9H8O3	NGSWKAQJJWESNS-UHFFFAOYSA-N	O=C(O)C=CC1=CC=C(O)C=C1	13343	14393.7	18225.2	17898	16889.9	16212.4	13033	13956.3	12596.1
NEG_9137	[M-H]-	3,5-Dihydroxy-2-(4-hydroxyphenyl)-7-[3,4,5-trihydroxy-6-(hydroxymethyl)oxan-2-yl]oxy-2,3-dihydrochromen-4-one	0.36068	0.816327	0.233247	449.108	3.525		Phenylpropanoids and polyketides	Flavonoids	Flavonoid glycosides	C21H22O11	UDIXYHJHYVDNOG-UHFFFAOYSA-N	O=C1C2=C(O)C=C(OC3OC(CO)C(O)C(O)C3O)C=C2OC(C4=CC=C(O)C=C4)C1O	54416.5	54698.3	83567.9	85612.9	76485.5	73937.7	48806.6	49148.5	49148.1
NEG_3640	[M-H]-	3,6,2',4'-Tetrahydroxyflavone	0.242122	0.478196	0.000327895	285.041	3.26		Phenylpropanoids and polyketides	Flavonoids	Flavones	C15H10O6	DNISTMYBAOCXPD-UHFFFAOYSA-N	O=C1C(O)=C(OC2=CC=C(O)C=C12)C=3C=CC(O)=CC3O	2652.81	2870.7	3176.23	5686.82	6025.65	6480.34	3611	3185.98	3825.42
NEG_17962	[M-H]-	3-[6-[[(2R,3R,4R,5S,6S)-3,5-Dihydroxy-6-methyl-4-[(2S,3R,4R,5R,6S)-3,4,5-trihydroxy-6-methyloxan-2-yl]oxyoxan-2-yl]oxymethyl]-3,4,5-trihydroxyoxan-2-yl]oxy-2-(3,4-dihydroxyphenyl)-5,7-dihydroxychromen-4-one	0.330539	0.784602	0.171306	755.199	4.192		Phenylpropanoids and polyketides	Flavonoids	Flavonoid glycosides	C33H40O20	MNIDWWPXTZZMMY-FPMVPXBLSA-N	O=C1C(OC2OC(COC3OC(C)C(O)C(OC4OC(C)C(O)C(O)C4O)C3O)C(O)C(O)C2O)=C(OC=5C=C(O)C=C(O)C15)C=6C=CC(O)=C(O)C6	31654.2	31016.8	49581.3	49631.8	47295	46142.5	29139.5	29256.6	29198.5
NEG_3583	[M-H]-	3,7-Dimethoxyflavone	0.253304	1.5531	0.349208	283.111	10.753		Phenylpropanoids and polyketides	Flavonoids	O-methylated flavonoids	C17H14O4	CNDZOPXQZSXGSK-UHFFFAOYSA-N	O=C1C(OC)=C(OC2=CC(OC)=CC=C21)C=3C=CC=CC3	3257	8632.55	11194.3	3660.88	7154.25	4047.96	4875.48	4876.37	4625.92
NEG_4526	[M-H2O-H]-	(3E,5S,8R,11E,13S,16R)-5,13-Dihydroxy-8,16-dimethyl-1,9-dioxacyclohexadeca-3,11-diene-2,10-dione	0.552804	0.646651	0.0346412	311.186	7.509		Phenylpropanoids and polyketides	Macrolides and analogues		C16H24O6	RBQNDQOKFICJGL-UTBFYLPBSA-N	O=C1OC(C)CCC(O)C=CC(=O)OC(C)CCC(O)C=C1	31304.6	32188.1	50909.3	61625.9	55717.7	59570.8	33383.9	33385.2	33934.2
NEG_12660	[M+FA-H]-	3-(Hexopyranosyloxy)-2-hydroxypropyl ester, (9Z,12Z,15Z)-9,12,15-octadecatrienoic acid	0.604597	0.428319	2.23927e-05	559.312	10.063		Lipids and lipid-like molecules	Glycerolipids	Glycosylglycerols	C27H46O9	HUSISCNTLUEZCN-PDBXOOCHSA-N	CC/C=C\C/C=C\C/C=C\CCCCCCCC(=O)OCC(COC1C(C(C(C(CO)O1)O)O)O)O	13320.1	13293.1	15124.5	32940.8	31385.4	33119.3	19783	18882.8	19987.6
NEG_606	[M-H]-	3-Hydroxyphenylacetic acid	0.310439	1.0353	0.77272	151.04	2.529	C05593	Benzenoids	Phenols	1-hydroxy-4-unsubstituted benzenoids	C8H8O3	FVMDYYGIDFPZAX-UHFFFAOYSA-N	C1=CC(=CC(=C1)CC(=O)O)O	20711.8	20242.4	27709.8	23579.7	21267	21476.1	17784.7	17786.4	18139.7
NEG_2399	[M-H]-	3-Hydroxytetradecanoic acid	0.183914	0.808385	0.0415063	243.197	9.68		Lipids and lipid-like molecules	Fatty Acyls	Fatty acids and conjugates	C14H28O3	ATRNZOYKSNPPBF-UHFFFAOYSA-N	O=C(O)CC(O)CCCCCCCCCCC	28977.8	26832.4	33205.9	39450.8	36200.8	34464.2	28684	29529	28242.5
NEG_3513	[M-H]-	3'-O-Methylinosine	0.202255	0.875338	0.16758	281.088	0.661					C11H14N4O5	ABXDBVMGRKZFRC-VTFQDDHLSA-N	OC1=NC=NC2=C1N=CN2C3OC(CO)C(OC)C3O	44163.2	46592.1	57118.6	58638.5	55971.2	54323.8	44780.5	47401.8	44781.7
NEG_1635	[M-H]-	3-Phenoxybenzoic acid	0.137154	0.91055	0.611822	213.054	4.951		Benzenoids	Benzene and substituted derivatives	Diphenylethers	C13H10O3	NXTDJHZGHOFSQG-UHFFFAOYSA-N	C1=CC=C(C=C1)OC2=CC(=CC=C2)C(=O)O	23160.8	24483.2	19825.4	19173.2	31913	23011.2	22497	21509.1	23125.4
NEG_18708	[M-H]-	[4-[4,5-Dihydroxy-6-methyl-3-[3,4,5-trihydroxy-6-(hydroxymethyl)oxan-2-yl]oxyoxan-2-yl]oxy-6-[2-(3,4-dihydroxyphenyl)ethoxy]-3,5-dihydroxyoxan-2-yl]methyl (E)-3-(3,4-dihydroxyphenyl)prop-2-enoate	0.431602	3.11979	0.107969	785.246	1.641		Organic oxygen compounds	Organooxygen compounds	Carbohydrates and carbohydrate conjugates	C35H46O20	PSFMBXYUQFAGAM-QPJJXVBHSA-N	O=C(OCC1OC(OCCC2=CC=C(O)C(O)=C2)C(O)C(OC3OC(C)C(O)C(O)C3OC4OC(CO)C(O)C(O)C4O)C1O)C=CC5=CC=C(O)C(O)=C5	7828.8	6414.3	17480.9	3613.68	3496.07	3058.88	3738.52	3738.95	3760.95
NEG_516	[M-H]-	4-Acetamidobutyric acid	0.19292	0.778858	0.0123674	144.066	0.698	C02946	Organic acids and derivatives	Carboxylic acids and derivatives	Amino acids, peptides, and analogues	C6H11NO3	UZTFMUBKZQVKLK-UHFFFAOYSA-N	O=C(O)CCCN=C(O)C	17343.7	19626.7	21635.9	25401.9	24434.2	25410.2	16950	15703.5	17414.8
NEG_4045	[M-H]-	4-(Decan-4-yl)benzenesulfonic acid	0.346407	0.880718	0.356727	297.15	9.202		Benzenoids	Benzene and substituted derivatives	Benzenesulfonic acids and derivatives	C16H26O3S	NANHIUZYPFDGJS-UHFFFAOYSA-N	CCCCCCC(CCC)C1=CC=C(C=C1)S(=O)(=O)O	87600.2	95942	125258	119151	103772	127700	85797.7	86123.5	85799.4
NEG_298	[M-H]-	4-Hydroxybenzaldehyde	0.309922	0.699132	0.0162368	121.029	2.883	C00633	Organic oxygen compounds	Organooxygen compounds	Carbonyl compounds	C7H6O2	RGHHSNMVTDWUBI-UHFFFAOYSA-N	C1=C(C=CC(=C1)O)C=O	15916.3	15688.5	20796.8	26496	23457.1	24999.1	17344.6	17151.4	19156.7
NEG_467	[M-H]-	4-Hydroxybenzoic acid	0.381956	3.66223	0.00110691	137.059	2.869	C00156	Benzenoids	Benzene and substituted derivatives	Benzoic acids and derivatives	C7H6O3	FJKROLUGYXJWQN-UHFFFAOYSA-N	O=C(O)C1=CC=C(O)C=C1	6772.05	6435.61	8439.13	2090.32	1799.83	2020.67	3604.15	3605.61	3675.48
NEG_760	[M-H]-	4-Hydroxycinnamic acid	0.65049	0.720626	0.0344993	163.039	3.369	C00811	Phenylpropanoids and polyketides	Cinnamic acids and derivatives	Hydroxycinnamic acids and derivatives	C9H8O3	NGSWKAQJJWESNS-ZZXKWVIFSA-N	C1=CC(=CC=C1/C=C/C(=O)O)O	81065.3	86018.2	115963	138757	125639	128382	85560.9	85567.5	91085.5
NEG_601	[M-H]-	4-Hydroxyphenyl acetate	0.335548	1.12025	0.240892	151.039	2.105	C13636	Benzenoids	Phenol esters		C8H8O3	HBMCQTHGYMTCOF-UHFFFAOYSA-N	O=C(OC1=CC=C(O)C=C1)C	16800.1	17616.9	21424.1	16593.4	17112.9	16140.9	15186.3	14629.9	15186.7
NEG_512	[M-H]-	4-Hydroxyquinoline	0.0863495	0.840008	0.10394	144.044	2.511		Organoheterocyclic compounds	Quinolines and derivatives	Quinolones and derivatives	C9H7NO	PMZDQRJGMBOQBF-UHFFFAOYSA-N	O=C1C=CNC=2C=CC=CC12	9814.42	8383.89	11359.1	11858.3	12082.2	11246.6	9184.69	9185.8	9460.69
NEG_836	[M-H]-	4-Methoxysalicylic acid	0.428038	0.513772	0.0153166	167.035	4.064		Benzenoids	Benzene and substituted derivatives	Benzoic acids and derivatives	C8H8O4	MRIXVKKOHPQOFK-UHFFFAOYSA-N	COC1=CC(=C(C=C1)C(=O)O)O	12286.7	10251.9	13680.3	18482.4	24634.2	27379.6	16860.9	16811	16798.2
NEG_476	[M-H]-	4-Nitrophenol	0.305397	0.950015	0.411713	138.019	4.499	C00870	Benzenoids	Phenols	Nitrophenols	C6H5NO3	BTJIUGUIPKRLHP-UHFFFAOYSA-N	O=N(=O)C1=CC=C(O)C=C1	46992.5	42360.2	51045.3	47380.4	50603.4	49801.2	45465.9	48412.2	45465.9
NEG_284	[M-H]-	4-Vinylphenol	0.667161	0.735021	0.0452215	119.05	3.371	C05627	Benzenoids	Benzene and substituted derivatives	Styrenes	C8H8O	FUGYGGDSWSUORM-UHFFFAOYSA-N	OC1=CC=C(C=C)C=C1	96902.6	100757	138890	161005	146965	149909	103826	103829	104356
NEG_5224	[M-H]-	5-[2-(3-Furyl)ethyl]-8a-(hydroxymethyl)-5,6-dimethyl-3,4,4a,5,6,7,8,8a-octahydro-1-naphthalenecarboxylic acid	0.725069	0.0431003	0.000618322	331.188	7.78		Lipids and lipid-like molecules	Prenol lipids	Diterpenoids	C20H28O4	PHKSUFCCGLWIMC-UHFFFAOYSA-N	O=C(O)C1=CCCC2C1(CO)CCC(C)C2(C)CCC3=COC=C3	1274.16	469.553	1440.43	27939.8	25968.1	19969.6	11355.3	11257.5	11257.4
NEG_5817	[M-H]-	5-(5-Methoxycarbonyl-5,8a-dimethyl-2-methylidene-3,4,4a,6,7,8-hexahydro-1H-naphthalen-1-yl)-3-methylpentanoic acid	0.450258	0.414251	0.00528748	349.24	11.25		Lipids and lipid-like molecules	Prenol lipids	Diterpenoids	C21H34O4	WTDIRAZPDUAJEB-UHFFFAOYSA-N	O=C(O)CC(C)CCC1C(=C)CCC2C(C(=O)OC)(C)CCCC12C	6923.25	9428.66	7379.82	22164.5	15687.4	19436.4	11487.7	10357.2	11488.5
NEG_10102	[M-H]-	5,7-Dihydroxy-2-[4-hydroxy-3-[(2S,3R,4S,5S,6R)-3,4,5-trihydroxy-6-(hydroxymethyl)oxan-2-yl]oxyphenyl]-3-methoxychromen-4-one	0.236425	0.765136	0.0220458	477.099	5.008		Phenylpropanoids and polyketides	Flavonoids	Flavonoid glycosides	C22H22O12	VUGZODBTVLLVFQ-UKWZQOBBSA-N	COC1=C(C2=CC(=C(C=C2)O)O[C@H]3[C@@H]([C@H]([C@@H]([C@@H](CO)O3)O)O)O)OC4=C(C(=CC(=C4)O)O)C1=O	19297.6	21647.9	25221.3	30228.4	27954.2	28294.6	21327.7	21796.6	21329.3
NEG_3206	[M-H]-	5,7-Dihydroxy-2-(4-hydroxyphenyl)chroman-4-one	0.156181	0.856602	0.0757139	271.059	5.777		Phenylpropanoids and polyketides	Flavonoids	Flavans	C15H12O5	FTVWIRXFELQLPI-UHFFFAOYSA-N	C1=C(C=CC(=C1)O)C2CC(=O)C3=C(C=C(C=C3O)O)O2	33556.1	32711.6	40486.9	42060.2	41865.5	40700.1	32990.5	32991.8	35342.2
NEG_967	[M-H]-	5,7-Dihydroxychromone	0.335109	0.629021	0.00334349	177.019	2.656					C9H6O4	NYCXYKOXLNBYID-UHFFFAOYSA-N	C1=COC2=CC(=CC(=C2C1=O)O)O	10825.8	11395.9	14019	20348.9	18766.2	18499.4	13128.2	13132	13399.3
NEG_14058	[M-H]-	5-Hydroxy-2-(3-hydroxy-4-methoxyphenyl)-7-[(2S,3R,4S,5S,6R)-3,4,5-trihydroxy-6-[[(2R,3R,4R,5R,6S)-3,4,5-trihydroxy-6-methyloxan-2-yl]oxymethyl]oxan-2-yl]oxy-2,3-dihydrochromen-4-one	0.861016	0.623073	0.0305415	609.178	4.651		Phenylpropanoids and polyketides	Flavonoids	Flavonoid glycosides	C28H34O15	QUQPHWDTPGMPEX-LLHRBZKSSA-N	O=C1C2=C(O)C=C(OC3OC(COC4OC(C)C(O)C(O)C4O)C(O)C(O)C3O)C=C2OC(C5=CC=C(OC)C(O)=C5)C1	124518	83586.6	105787	154786	150646	198346	104612	105261	111368
NEG_5802	[M-H]-	6,10a-Dihydroxy-4-(hydroxymethyl)-4,7,11b-trimethyl-1,2,3,4a,5,6,6a,7,11,11a-decahydronaphtho[2,1-f][1]benzofuran-9-one	0.360905	0.148097	0.00118478	349.197	6.492		Organoheterocyclic compounds	Naphthofurans		C20H30O5	LLKIVVHUJOPYIV-UHFFFAOYSA-N	O=C1OC2(O)C(=C1)C(C)C3C(O)CC4C(C)(CO)CCCC4(C)C3C2	676.109	1148.36	1324.94	8044.92	7512.8	5708.15	3732	6338.81	3376.13
NEG_21136	[M-H]-	6-[[(3S,6aR,6bS,8aR,14bS)-9-hydroxy-4,4,6a,6b,8a,11,11,14b-octamethyl-14-oxo-2,3,4a,5,6,7,8,9,10,12,13,14a-dodecahydro-1H-picen-3-yl]oxy]-5-[4,5-dihydroxy-3-(3,4,5-trihydroxy-6-methyloxan-2-yl)oxyoxan-2-yl]oxy-3,4-dihydroxyoxane-2-carboxylic acid	0.193302	1.05107	0.353125	909.49	12.757		Lipids and lipid-like molecules	Prenol lipids	Terpene glycosides	C47H74O17	KHQMXKRETWUVJU-XCXJUXRBSA-N	O=C(O)C1OC(OC2CCC3(C)C4C(=O)CC5=C6CC(C)(C)CC(O)C6(C)CCC5(C)C4(C)CCC3C2(C)C)C(OC7OCC(O)C(O)C7OC8OC(C)C(O)C(O)C8O)C(O)C1O	7420.36	8696.53	8234.24	7792.3	7637.42	7738.15	7553.89	7554.02	7490.54
NEG_10626	[M+FA-H]-	(6,6-Dimethylbicyclo[3.1.1]hept-2-yl)methyl 6-O-[(2R,3R,4R)-3,4-dihydroxy-4-(hydroxymethyl)tetrahydro-2-furanyl]-beta-D-glucopyranoside	0.920333	0.998038	0.98643	493.226	6.396		Lipids and lipid-like molecules	Prenol lipids	Terpene glycosides	C21H36O10	RSKTWDAINBIMPD-MCVCZSGFSA-N	CC1(C)C2CCC(CO[C@H]3[C@@H]([C@H]([C@@H]([C@@H](CO[C@H]4[C@@H]([C@@](CO)(CO4)O)O)O3)O)O)O)C1C2	216834	218811	296917	239827	244209	249966	187028	185187	203806
NEG_21682	[M-H]-	6-Deoxy-alpha-L-mannopyranosyl-(1->4)-beta-D-glucopyranosyl-(1->6)-1-O-[(3beta)-3,23-dihydroxy-23,28-dioxoolean-12-en-28-yl]-beta-D-glucopyranose	0.0616414	0.901322	0.348471	955.482	8.803		Lipids and lipid-like molecules	Prenol lipids	Terpene glycosides	C48H76O19	LEXLFIULVWKBPT-FXLGSDSZSA-N	O=C(O)C1(C)C(O)CCC2(C)C1CCC3(C)C2CC=C4C5CC(C)(C)CCC5(C(=O)OC6OC(COC7OC(CO)C(OC8OC(C)C(O)C(O)C8O)C(O)C7O)C(O)C(O)C6O)CCC43C	8109.21	9804.83	10131.8	8973.15	11451.8	10691.4	8431.22	6914.67	8526.85
NEG_5275	[M-H]-	7-Hydroxy-1,4a-dimethyl-9-oxo-7-propan-2-yl-2,3,4,4b,5,6,10,10a-octahydrophenanthrene-1-carboxylic acid	0.317855	0.0328031	0.000401532	333.204	6.945		Lipids and lipid-like molecules	Prenol lipids	Diterpenoids	C20H30O4	UFEHYRPBLFGEJW-UHFFFAOYSA-N	O=C(O)C1(C)CCCC2(C)C3C(=CC(O)(CC3)C(C)C)C(=O)CC12	116.524	204.088	146.288	5134.21	3905.13	5194.06	1840	1367.01	2621.61
NEG_2591	[M-H]-	7-Hydroxy-3-methylflavone	0.187227	0.624983	0.00945822	251.071	6.202		Phenylpropanoids and polyketides	Flavonoids	Flavones	C16H12O3	SUNCCQBNDWHMPR-UHFFFAOYSA-N	CC1=C(C2=CC=CC=C2)OC3=CC(=CC=C3C1=O)O	3217.55	3193.27	4613.99	5836.01	5961.11	5843.03	3930	3853.59	3968.27
NEG_11725	[M+FA-H]-	7-Hydroxy-4-[(3Z)-5-hydroxy-3-methyl-3-penten-1-yl]-4a,8,8-trimethyl-3-methylenedecahydro-2-naphthalenyl beta-D-mannopyranoside	0.33557	0.979357	0.934809	529.301	7.981		Lipids and lipid-like molecules	Prenol lipids	Terpene glycosides	C26H44O8	JECOCDKQCZSANH-RFKAOMIISA-N	C/C(=C/CO)/CCC1C(=C)C(CC2C(C)(C)C(CCC12C)O)O[C@H]3[C@H]([C@H]([C@@H]([C@@H](CO)O3)O)O)O	22885.2	40695	56264.1	42183.4	39601.7	40585.5	27074	26574.8	28424.1
NEG_18327	[M-H]-	7-O-Methylquercetin-3-O-galactoside-6''-rhamnoside	0.0895496	0.730224	0.0501456	769.217	5.15		Phenylpropanoids and polyketides	Flavonoids	Flavonoid glycosides	C34H42O20	NMGVHLDIHNFGQB-UHFFFAOYNA-N	O=C1C(OC2OC(COC3OC(C)C(O)C(OC4OC(C)C(O)C(O)C4O)C3O)C(O)C(O)C2O)=C(OC5=CC(OC)=CC(O)=C15)C=6C=CC(O)=C(O)C6	2223.22	1765.48	2605.43	3313.42	2964.74	2752.13	2026.07	1848.17	2026.57
NEG_3850	[M-H]-	8-(2-Oxo-5-pent-2-enylcyclopent-3-en-1-yl)octanoic acid	0.302854	0.645133	0.0164113	291.192	8.273		Lipids and lipid-like molecules	Fatty Acyls	Eicosanoids	C18H28O3	IYEHRWJNUWAXAD-UHFFFAOYSA-N	CCC=CCC1C=CC(=O)C1CCCCCCCC(=O)O	10089.2	9551.04	13834.6	18298.2	17764.5	15825.6	11272.7	13456.9	11015.3
NEG_4121	[M-H]-	8-(4-Sulfophenyl)octanoic acid	0.210478	0.7129	0.0342748	299.102	4.874		Benzenoids	Benzene and substituted derivatives	Benzenesulfonic acids and derivatives	C14H20O5S	KCKCVKAROJRVBA-UHFFFAOYSA-N	C(CCCC1=CC=C(C=C1)S(=O)(=O)O)CCCC(=O)O	8316.17	9109.07	11844.6	14945.6	12885	13226.9	9035.34	9035.86	10301.3
NEG_11238	[M-H]-	(8S,9R,13R,14S,16R,17R)-17-[(E,2R)-2,6-Dihydroxy-6-methyl-3-oxohept-4-en-2-yl]-2,16-dihydroxy-4,4,9,13,14-pentamethyl-8,10,12,15,16,17-hexahydro-7H-cyclopenta[a]phenanthrene-3,11-dione	0.133811	0.729468	0.0984186	513.304	8.313		Lipids and lipid-like molecules	Steroids and steroid derivatives	Cucurbitacins	C30H42O7	NISPVUDLMHQFRQ-DRMFCQGMSA-N	CC(C)(/C=C/C(=O)[C@@](C)([C@H]1[C@@H](C[C@@]2(C)[C@@H]3CC=C4C(C=C(C(=O)C4(C)C)O)[C@]3(C)C(=O)C[C@]12C)O)O)O	5252.93	6527.12	7719.84	8453.2	10590.6	7687.88	7495	7935.63	5628.13
NEG_4055	[M-H]-	9,10-Epoxystearic acid	0.560744	1.03877	0.917229	297.242	9.963	C19620	Lipids and lipid-like molecules	Fatty Acyls	Lineolic acids and derivatives	C18H34O3	IMYZYCNQZDBZBQ-UHFFFAOYSA-N	CCCCCCCCC1C(CCCCCCCC(=O)O)O1	167817	166339	221583	295050	97487.4	142461	163880	161826	163882
NEG_5170	[M-H]-	9,12,13-Trihydroxyoctadec-10-enoic acid	0.496028	0.644601	0.0273739	329.232	7.914		Lipids and lipid-like molecules	Fatty Acyls	Fatty acids and conjugates	C18H34O5	MDIUMSLCYIJBQC-UHFFFAOYSA-N	CCCCCC(C(C=CC(CCCCCCCC(=O)O)O)O)O	26755.8	26406.6	39859.1	52106.1	43820.6	48382	29915.4	30089.1	27919.9
NEG_5081	[M-H]-	9,12,13-Trihydroxyoctadeca-10,15-dienoic acid	1.59022	0.694348	0.10051	327.217	6.888		Lipids and lipid-like molecules	Fatty Acyls	Lineolic acids and derivatives	C18H32O5	MKYUCBXUUSZMQB-UHFFFAOYSA-N	CCC=CCC(C(C=CC(CCCCCCCC(=O)O)O)O)O	345721	315920	584830	605263	574672	615232	334339	337718	337700
NEG_2928	[M-H]-	9-(2,3-Dihydroxypropoxy)-9-oxononanoic acid	0.354199	0.958814	0.799848	261.134	4.917		Lipids and lipid-like molecules	Fatty Acyls	Fatty acids and conjugates	C12H22O6	BQRISQXLSXCXSC-UHFFFAOYSA-N	O=C(O)CCCCCCCC(=O)OCC(O)CO	34602.4	34242.4	53833.1	42190.1	42315.4	43442.1	30810	30480.9	32098.3
NEG_3924	[M-H]-	9-HOTrE	0.227302	1.07708	0.595039	293.207	10.804					C18H30O3	RIGGEAZDTKMXSI-MEBVTJQTSA-N	CC/C=C\C/C=C\C=C\[C@H](CCCCCCCC(=O)O)O	8804.35	9922.25	13062.4	10459.4	9681.03	9373.71	8591	7552.54	8938.26
NEG_4529	[M-H]-	9-Hydroperoxyoctadeca-10,12-dienoic acid	0.0720303	0.881073	0.458654	311.22	9.557		Lipids and lipid-like molecules	Fatty Acyls	Lineolic acids and derivatives	C18H32O4	JGUNZIWGNMQSBM-UHFFFAOYSA-N	CCCCCC=CC=CC(CCCCCCCC(=O)O)OO	12058.2	15661.2	16891.1	15979.4	13995.3	20657.2	12055	16284.8	11665.2
NEG_3986	[M-H]1-	9-Hydroxy-10E,12Z-octadecadienoic acid	0.295346	0.817527	0.152264	295.228	9.716		Lipids and lipid-like molecules	Fatty Acyls	Lineolic acids and derivatives	C18H32O3	NPDSHTNEKLQQIJ-ZJHFMPGASA-N	CCCCC/C=C\C=C\C(CCCCCCCC(=O)O)O	62271	62901.4	84963	95207.7	80475.9	81354.1	62808	61819.7	67556.6
NEG_5623	[M-H]-	9-Hydroxy-11-[3-hydroxy-5-(1-hydroxypropyl)oxolan-2-yl]undec-10-enoic acid	0.459824	0.833108	0.243996	343.211	5.716		Lipids and lipid-like molecules	Fatty Acyls	Fatty acids and conjugates	C18H32O6	BHWUKOCNOLCGLB-UHFFFAOYSA-N	CCC(C1CC(C(C=CC(CCCCCCCC(=O)O)O)O1)O)O	88528	86097.3	131921	125410	119226	123319	82211.6	82515.8	82224.4
NEG_12650	[M+FA-H]-	9-Hydroxy-2,6,12-trimethyl-12-[2-[3,4,5-trihydroxy-6-(hydroxymethyl)oxan-2-yl]oxyethyl]-15-oxatetracyclo[8.4.1.01,10.02,7]pentadecane-6-carboxylic acid	0.0937837	0.937468	0.509579	559.269	8.609		Lipids and lipid-like molecules	Fatty Acyls	Fatty acyl glycosides	C26H42O10	YKVWDRYOZQXKSV-UHFFFAOYSA-N	CC1(CCC23C4(C)CCCC(C)(C4CC(C2(C1)O3)O)C(=O)O)CCOC5C(C(C(C(CO)O5)O)O)O	5094.64	5165.86	6256.17	5552.29	5510.86	6555.24	4457.26	4460.39	5196.7
NEG_4456	[M-H]-	9-Oxo-11-(3-pentyloxiran-2-YL)undec-10-enoic acid	0.320931	0.857985	0.285499	309.205	7.888		Lipids and lipid-like molecules	Fatty Acyls	Fatty acids and conjugates	C18H30O4	RCMABBHQYMBYKV-UHFFFAOYSA-N	CCCCCC1C(C=CC(=O)CCCCCCCC(=O)O)O1	76916.7	73290.3	105464	104928	104239	88822.9	65372.4	68446.8	65543.5
NEG_3572	[M-H]-	Acacetin	0.0490242	0.869645	0.0425942	283.059	7.391	C01470	Phenylpropanoids and polyketides	Flavonoids	O-methylated flavonoids	C16H12O5	DANYIYRPLHHOCZ-UHFFFAOYSA-N	COC1=CC=C(C=C1)C2=CC(=O)C3=C(C=C(C=C3O2)O)O	5241	5065.45	5942.3	6353.67	6115.83	6214.86	4870	4792.5	5074.09
NEG_5337	[M-H]-	Acebutolol	0.178734	0.482649	0.458815	335.203	4.532		Organic oxygen compounds	Organooxygen compounds	Carbonyl compounds	C18H28N2O4	GOEMGAFJFRBGGG-UHFFFAOYSA-N	CCCC(=NC1=CC=C(C(=C1)C(=O)C)OCC(CNC(C)C)O)O	1549.35	2342.39	8109.06	17902.3	3805.89	3156.32	5535	4393.38	5883.67
NEG_409	[M-H]-	Adenine	0.56798	0.351192	0.0022689	134.046	1.988	C00147	Organoheterocyclic compounds	Imidazopyrimidines	Purines and purine derivatives	C5H5N5	GFFGJBXGBJISGV-UHFFFAOYSA-N	C1=NC2=C(N)N=CNC2=N1	6505.28	6193.46	12968	23347.2	24442.7	25294.7	16270.9	16271.9	16160.6
NEG_3047	[M-H]-	Adenosine	0.703877	0.0157753	3.17383e-06	266.09	2.013	C00212	Nucleosides, nucleotides, and analogues	Purine nucleosides		C10H13N5O4	OIRDTQYFTABQOQ-KQYNXXCUSA-N	C([C@@H]1[C@H]([C@H]([C@H](N2C=NC3=C2N=CN=C3N)O1)O)O)O	426.454	371.768	257.738	21374.1	22159.6	23403.8	12912	12577.6	14172.8
NEG_5097	[M-H]-	Adenosine 2',3'-cyclic phosphate	0.388561	0.636946	0.31007	328.044	1.469		Nucleosides, nucleotides, and analogues	Purine nucleotides	Cyclic purine nucleotides	C10H12N5O6P	KMYWVDDIPVNLME-UHFFFAOYSA-N	C(C1C2C(C(N3C=NC4=C3N=CN=C4N)O1)OP(=O)(O)O2)O	21761.5	21482	340.984	23730.7	21394.9	23301.6	20089.8	20089.9	20636.2
NEG_9720	[M-H]-	Agnuside	0.117913	0.827181	0.280585	465.139	3.224		Lipids and lipid-like molecules	Prenol lipids	Terpene glycosides	C22H26O11	GLACGTLACKLUJX-QNAXTHAFSA-N	O=C(OCC1=CC(O)C2C=COC(OC3OC(CO)C(O)C(O)C3O)C12)C4=CC=C(O)C=C4	5857.79	5177.8	8527.27	8314.39	7111.3	8224.36	5070.96	5072.42	4936.45
NEG_1424	[M-H]-	Ala-Ile	0.301798	0.797445	0.0117952	201.122	0.695		Organic acids and derivatives	Carboxylic acids and derivatives	Amino acids, peptides, and analogues	C9H18N2O3	ZSOICJZJSRWNHX-ACZMJKKPSA-N	O=C(O)C(N=C(O)C(N)C)C(C)CC	48883.4	48770.9	57697.4	65754	64062	64996	48131.1	48131.9	46846
NEG_20136	[M-H]-	alpha-Chaconine	0.245953	0.659439	0.057977	850.492	12.736					C45H73NO14	TYNQWWGVEGFKRU-UHFFFAOYNA-N	OCC1OC(OC2CC3=CCC4C(CCC5(C)C4CC6N7CC(C)CCC7C(C)C65)C3(C)CC2)C(OC8OC(C)C(O)C(O)C8O)C(O)C1OC9OC(C)C(O)C(O)C9O	10724	10395.4	5482.85	13590.8	12713	14036.9	9823	10275.4	9616.04
NEG_17848	[M-H]-	alpha-Hederin	0.164308	1.14286	0.449142	749.429	10.119					C41H66O12	KEOITPILCOILGM-UHFFFAOYNA-N	O=C(O)C12CCC(C)(C)CC2C3=CCC4C5(C)CCC(OC6OCC(O)C(O)C6OC7OC(C)C(O)C(O)C7O)C(C)(CO)C5CCC4(C)C3(C)CC1	4705.09	4889.45	6019.77	4557.97	3411.51	5692.99	4195	4139.43	4569.82
NEG_8546	[M-H]-	alpha-Hydroxydeoxycholic acid	0.196456	0.691988	0.0157884	431.265	8.111		Lipids and lipid-like molecules	Steroids and steroid derivatives	Bile acids, alcohols and derivatives	C24H40O4	DGABKXLVXPYZII-FKEALSDISA-N	O=C(O)CCC(C)C1CCC2C3CC(O)C4CC(O)CCC4(C)C3CCC12C	6126.01	6995.41	8259.21	11265.9	9709.89	9921.63	7600.5	7601.12	7164.56
NEG_16949	[M-H]-	Amatain	0.447281	1.11485	0.791518	715.358	7.74		Alkaloids and derivatives	Aspidospermatan-type alkaloids		C43H48N4O6	RZBFPDQKWUWUCK-UHFFFAOYNA-N	O=C(OC)C1=C2NC=3C=CC=CC3C24CCN5C6OC78N9C=%10C(OC)=CC=CC%10C%118CCN%12CCC%13OCCC%13(CC7CC6(C9)C%14OCCC%14(C1)C54)C%12%11	17631.9	19926.8	50533.6	29080.7	24126	25810.8	26936	16664.2	28268.3
NEG_11972	[M-H]-	Amentoflavone	0.159663	0.881393	0.241631	537.284	6.53	C10018	Phenylpropanoids and polyketides	Flavonoids	Biflavonoids and polyflavonoids	C30H18O10	YUSWMAULDXZHPY-UHFFFAOYSA-N		19877.1	18767.8	25306.8	25168.4	23344.5	24044.6	17694.6	17959	17694.7
NEG_3129	[M-H]-	Apigenin	0.0737076	0.869306	0.203757	269.046	6.207	C01477	Phenylpropanoids and polyketides	Flavonoids	Flavones	C15H10O5	KZNIFHPLKGYRTM-UHFFFAOYSA-N	C1=CC(=CC=C1C2=CC(=O)C3=C(C=C(C=C3O)O)O2)O	6933.99	6054.53	8249.72	8709.35	7736.81	7985.11	6472.33	6472.64	6947.21
NEG_10248	[M-H]-	Apigenin-6-C-arabinoside-8-C-glucoside	0.441468	1.22604	0.293957	481.122	3.969		Lignans, neolignans and related compounds	Flavonolignans		C25H22O10	SEBFKMXJBCUCAI-WAABAYLZSA-N	O=C1C=2C(O)=CC(O)=CC2OC(C3=CC=C4OC(CO)C(OC4=C3)C5=CC=C(O)C(OC)=C5)C1O	21690.2	22818.3	34198.3	20813.6	21452.4	21929.9	19493.7	19350.4	19350.2
NEG_17528	[M-H]-	Apigenin 7-O-(2G-rhamnosyl)gentiobioside	0.326916	1.20682	0.684914	739.197	2.151					C33H40O19	LXOPDILLGIDKLW-UHFFFAOYSA-N	CC1C(C(C(C(O1)OC2C(C(C(OC2OC3=CC(=C4C(=C3)OC(=CC4=O)C5=CC=C(C=C5)O)O)COC6C(C(C(C(O6)CO)O)O)O)O)O)O)O)O	7602.25	8649.69	23670	10553.3	12190.9	10336.1	6649.88	6527.77	6652.55
NEG_13145	[M-H]-	Apigenin-7-O-neohesperidoside	0.131526	1.08658	0.448033	577.151	3.783					C27H30O14	RPMNUQRUHXIGHK-UHFFFAOYNA-N	O=C1C=C(OC2=CC(OC3OC(CO)C(O)C(O)C3OC4OC(C)C(O)C(O)C4O)=CC(O)=C12)C=5C=CC(O)=CC5	3079.14	3594.83	4100.99	3014.83	3604.34	3297.22	3174.75	3135.58	3117.05
NEG_6484	[M-H]-	Arctigenin	0.084213	0.693626	0.0457552	371.145	2.693					C21H24O6	NQWVSMVXKMHKTF-UHFFFAOYNA-N	O=C1OCC(CC2=CC=C(OC)C(OC)=C2)C1CC3=CC=C(O)C(OC)=C3	1269.51	1039.89	1646.19	2073.08	1724.61	1905.08	1575	1680.57	1423.39
NEG_22254	[M+FA-H]-	Asiaticoside	0.282687	0.642422	0.00779373	1003.53	8.679					C48H78O19	WYQVAPGDARQUBT-UHFFFAOYNA-N	O=C(OC1OC(COC2OC(CO)C(OC3OC(C)C(O)C(O)C3O)C(O)C2O)C(O)C(O)C1O)C45CCC(C)C(C)C5C6=CCC7C8(C)CC(O)C(O)C(C)(CO)C8CCC7(C)C6(C)CC4	8068.05	10109.2	11962.6	15613.2	15857.7	15445.1	10326.9	11574.4	10382.2
NEG_4673	[M-H]-	Benzoic acid + 2O, O-Hex	0.765671	1.12465	0.761963	315.07	1.184		Organic oxygen compounds	Organooxygen compounds	Carbohydrates and carbohydrate conjugates	C13H16O9	CBTFERBMQQAROP-UHFFFAOYSA-N	C1=C(C=C(C(=C1)O)C(=O)O)OC2C(C(C(C(CO)O2)O)O)O	56303.1	55037.3	142368	75395.9	74634.7	75558	47333	47779.8	45414.2
NEG_4515	[M-H]-	beta-D-Glucopyranoside, 5-methyl-2-(1-methylethyl)phenyl	0.315594	1.11484	0.527173	311.146	9.665		Lipids and lipid-like molecules	Prenol lipids	Terpene glycosides	C16H24O6	GKQGIQVSMCHAFX-IBEHDNSVSA-N	OCC1OC(OC2=CC(=CC=C2C(C)C)C)C(O)C(O)C1O	16746.1	14557.1	23344.3	17579.1	15710	15729.2	13778	13807.9	9677.35
NEG_9379	[M-H]-	Betulinic acid	0.184797	0.900303	0.502432	455.349	10.831		Lipids and lipid-like molecules	Prenol lipids	Triterpenoids	C30H48O3	QGJZLNKBHJESQX-FZFNOLFKSA-N	O=C(O)C12CCC(C(=C)C)C2C3CCC4C5(C)CCC(O)C(C)(C)C5CCC4(C)C3(C)CC1	15240.4	13773.4	21817.7	20022.3	18437.3	18000.9	13284.5	13285.7	13914.9
NEG_9574	[M-H]-	Bioside	0.845989	0.999827	0.99851	461.163	4.293		Organic oxygen compounds	Organooxygen compounds	Carbohydrates and carbohydrate conjugates	C20H30O12	DORPKYRPJIIARM-GYAWPQPFSA-N	OC1=CC=C(C=C1O)CCOC2OC(CO)C(O)C(OC3OC(C)C(O)C(O)C3O)C2O	179645	186072	234665	203574	196721	200191	162767	162774	169904
NEG_1273	[M-H]-	Butylparaben	0.14832	0.996775	0.972144	193.085	6.87		Benzenoids	Benzene and substituted derivatives	Benzoic acids and derivatives	C11H14O3	QFOHBWFCKVYLES-UHFFFAOYSA-N	CCCCOC(=O)C1=CC=C(C=C1)O	7076.28	9281.98	8905.41	8335.38	8965.62	8044.42	9107	9571.68	8782.24
NEG_5523	[M-H]-	Caffeic acid hexoside	0.264117	0.873576	0.361006	341.092	3.615		Phenylpropanoids and polyketides	Cinnamic acids and derivatives	Hydroxycinnamic acids and derivatives	C15H18O9	WQSDYZZEIBAPIN-UHFFFAOYSA-N	C1=C(C=CC(=O)OC2C(C(C(C(CO)O2)O)O)O)C=C(C(=C1)O)O	34840	35999	52189.6	47209.7	49129.8	44493.9	31342	31342	31486.8
NEG_1736	[M-H]-	Calcium pantothenate	0.320517	0.946366	0.891647	218.103	1.954					C9H17NO5.1/2 Ca	FAPWYRCQGJNNSJ-UBKPKTQASA-L	CC(C)(CO)[C@H](C(=O)NCCC(=O)[O-])O.CC(C)(CO)[C@H](C(=O)NCCC(=O)[O-])O.[Ca+2]	10462.7	9679.73	29415.1	17448.7	17504	17413.5	10934.7	10935.8	11132.9
NEG_8827	[M-H]-	Candesartan	0.0851553	0.830252	0.0766942	439.151	2.715	C07468	Benzenoids	Benzene and substituted derivatives	Biphenyls and derivatives	C24H20N6O3	HTQMVQVXFRQIKW-UHFFFAOYSA-N	CCOC1=NC2=C(C(=CC=C2)C(=O)O)N1CC3=CC=C(C=C3)C4=C(C=CC=C4)C5=NNN=N5	8173.68	8980.56	10696.1	10619.9	11302.2	11622.4	8932.04	7813.86	8938.29
NEG_5470	[M-H]-	Canrenone	0.606065	0.990772	0.957075	339.199	10.253		Lipids and lipid-like molecules	Steroids and steroid derivatives	Steroid lactones	C22H28O3	UJVLDDZCTMKXJK-AFDHUMPMSA-N	CC12CCC(=O)C=C2C=CC3[C@@H]1CCC4(C)[C@H]3CCC54CCC(=O)O5	98613.1	113138	156308	125549	105897	140041	97216	96175.5	100527
NEG_7020	[M-H]-	Cetirizine	0.0281889	0.836691	0.132872	387.158	5.183	C07778	Benzenoids	Benzene and substituted derivatives	Diphenylmethanes	C21H25ClN2O3	ZKLPARSLTMPFCP-UHFFFAOYSA-N	C1=CC=C(C=C1)C(C2=CC=C(C=C2)Cl)N3CCN(CC3)CCOCC(=O)O	5436.45	7179.3	7504.52	8439.8	8084.71	7522.94	7703.84	7677.88	8343.31
NEG_10449	[M+FA-H]-	Cinobufagin	0.179955	0.834847	0.309043	487.228	4.817					C26H34O6	SCULJPGYOQQXTK-UHFFFAOYNA-N	O=C1OC=C(C=C1)C2C(OC(=O)C)C3OC34C5CCC6CC(O)CCC6(C)C5CCC24C	11468	11163.7	18140.8	16084.1	17026	15728.1	10910.9	10991.3	10912.2
NEG_913	[M-H]-	cis-Aconitic acid	0.49706	0.804619	0.0222935	173.01	0.695	C00417	Organic acids and derivatives	Carboxylic acids and derivatives	Tricarboxylic acids and derivatives	C6H6O6	GTZCVFVGUGFEME-IWQZZHSRSA-N	O=C(O)C=C(C(=O)O)CC(=O)O	163432	162185	194953	221979	206936	218062	163346	163347	164533
NEG_1020	[M-H]-	cis-Caffeic acid	0.317346	0.740932	0.0219702	179.034	2.641		Phenylpropanoids and polyketides	Cinnamic acids and derivatives	Hydroxycinnamic acids and derivatives	C9H8O4	QAIPRVGONGVQAS-RQOWECAXSA-N	C1=C(/C=C\C(=O)O)C=C(C(=C1)O)O	24767.6	26313.9	32247.9	40126.2	36910.9	35428.6	26540.2	25079.2	26540.3
NEG_973	[M-H]-	Coniferyl aldehyde	0.156061	0.990935	0.944703	177.054	4.127		Benzenoids	Phenols	Methoxyphenols	C10H10O3	DKZBBWMURDFHNE-UHFFFAOYSA-N	O=CC=CC1=CC=C(O)C(OC)=C1	7360.88	7586.34	9991.64	8692.87	7242.51	9231.62	6361.67	6363.84	6863.5
NEG_5083	[M-H]-	Corchorifatty acid F	0.314518	0.904536	0.480906	327.217	6.331		Lipids and lipid-like molecules	Fatty Acyls	Lineolic acids and derivatives	C18H32O5	MKYUCBXUUSZMQB-MKZMYESJSA-N	O=C(O)CCCCCCCC(O)C=CC(O)C(O)CC=CCC	45695.2	43156.8	64723.6	59209.1	56397	54177.7	40718.6	40719.4	41609.2
NEG_4145	[M-H]1-	Coronaric acid	0.100565	0.673959	0.53448	299.259	9.577	C14825	Lipids and lipid-like molecules	Fatty Acyls	Fatty acids and conjugates	C18H32O3	FBUKMFOXMZRGRB-YFHOEESVSA-N	CCCCC/C=C\CC1C(CCCCCCCC(=O)O)O1	2380.61	2439.03	6017.78	9780.88	4090.07	2209.29	4095.81	3982.76	4096.26
NEG_4807	[M-H]-	Corylin	0.288621	3.80229	0.0207374	319.099	2.912		Phenylpropanoids and polyketides	Isoflavonoids	Pyranoisoflavonoids	C20H16O4	PWAACAMQKVIVPZ-UHFFFAOYSA-N	CC1(C=CC2=C(O1)C=CC(=C2)C3=COC4=C(C3=O)C=CC(=C4)O)C	3353.53	3737.26	5673.62	2010.42	750.816	595.795	7731	7566.96	8471.84
NEG_4973	[M-H]-	Coumaroyl Hexoside	0.222342	0.968344	0.752465	325.09	3.579		Phenylpropanoids and polyketides	Cinnamic acids and derivatives	Hydroxycinnamic acids and derivatives	C15H18O8	DSNCQKUYZOSARM-UHFFFAOYSA-N	C1=C(C=CC(=C1)O)C=CC(=O)OC2C(C(C(C(CO)O2)O)O)O	18084.3	15892.2	22046.8	19546.3	19269.6	19038.8	13837	13843.9	15078.1
NEG_5904	[M-H]-	Cryptochlorogenic acid	0.107041	0.862902	0.309203	353.086	2.599		Organic oxygen compounds	Organooxygen compounds	Alcohols and polyols	C16H18O9	GYFFKZTYYAFCTR-AVXJPILUSA-N	C1[C@H](C([C@@H](CC1(C(=O)O)O)O)OC(=O)/C=C/C2=CC(=C(C=C2)O)O)O	6950.01	7360.44	10109.1	8479.79	10179.3	9640.19	7364.78	7254.51	7362.25
NEG_20820	[M-H]-	Cy 3-coumSamb-5-Glc	0.0871388	0.840516	0.338199	887.485	11.496		Phenylpropanoids and polyketides	Flavonoids	Flavonoid glycosides	[C41H45O22]+	JSYDBTWJIIAZPU-NEVABJEQSA-O		3057.57	2513.28	4440.29	4050.56	4092.61	3767.54	1850.39	2185.61	1862.97
NEG_3638	[M-2H]-	Cyanidin	0.0261922	0.855639	0.154651	285.038	5.794		Phenylpropanoids and polyketides	Flavonoids	Hydroxyflavonoids	C15H11O6	VEVZSMAEJFVWIL-UHFFFAOYSA-O	OC=1C=C(O)C=2C=C(O)C(=[O+]C2C1)C=3C=CC(O)=C(O)C3	12052.8	11596.9	13083.2	12317.5	16089.5	14523.5	14988.8	15052.1	10798.5
NEG_9069	[M-2H]-	Cyanidin 3-O-galactoside	0.254835	0.839018	0.0508916	447.091	5.069	C08647	Phenylpropanoids and polyketides	Flavonoids	Flavonoid glycosides	[C21H21O11]+	RKWHWFONKJEUEF-WVXKDWSHSA-O	C1=C(C=C(C(=C1)O)O)C2=[O+]C3=C(C=C2O[C@H]4[C@@H]([C@H]([C@H]([C@@H](CO)O4)O)O)O)C(=CC(=C3)O)O	77418	75971.1	93703.8	97167.2	99504.1	97831.2	73425	73425.2	77657.6
NEG_5096	[M-H]-	Cyclic AMP	0.260856	0.916529	0.648936	328.043	1.769	C00575	Nucleosides, nucleotides, and analogues	Purine nucleotides	Cyclic purine nucleotides	C10H12N5O6P	IVOMOUWHDPKRLL-KQYNXXCUSA-N	C1[C@@H]2[C@H]([C@H]([C@H](N3C=NC4=C3N=CN=C4N)O2)O)OP(=O)(O)O1	20021.2	19901.7	33460.7	27713.9	26551.9	25801	17835.3	17837.9	18019.7
NEG_5634	[M-H]-	Cyclic guanosine monophosphate	0.535534	1.15084	0.200483	344.038	0.828		Nucleosides, nucleotides, and analogues	Purine nucleotides	Cyclic purine nucleotides	C10H12N5O7P	ZOOGRGPOEVQQDX-UUOKFMHZSA-N	C1[C@@H]2[C@H]([C@H]([C@H](N3C=NC4=C3NC(=N)N=C4O)O2)O)OP(=O)(O)O1	38616.8	41590.3	50998.1	37532.3	37907.7	38567.8	33925	36037.4	32485.4
NEG_843	[M-H]-	Cysteic Acid	0.172248	0.335377	0.000740307	167.996	0.58	C00506	Organic acids and derivatives	Carboxylic acids and derivatives	Amino acids, peptides, and analogues	C3H7NO5S	XVOYSCVBGLVSOL-UHFFFAOYSA-N	O=C(O)C(N)CS(=O)(=O)O	987.064	651.839	593.506	2342.52	2020.37	2293.53	998.355	999.084	1156.43
NEG_966	[M-H]-	Daphnetin	0.282594	0.950916	0.556759	177.018	4.499	C03093	Phenylpropanoids and polyketides	Coumarins and derivatives	Hydroxycoumarins	C9H6O4	ATEFPOUAMCWAQS-UHFFFAOYSA-N	C1=CC(=C(C2=C1C=CC(=O)O2)O)O	30047.6	31030.8	38421.8	34977.1	35522.3	34136.9	28138	27627.8	28951.6
NEG_14831	[M-H]-	Decahydrogambogic acid	0.170769	0.782774	0.0258072	637.383	11.815		Organoheterocyclic compounds	Benzopyrans	1-benzopyrans	C38H54O8	ZZGVJHSBRGZEML-UHFFFAOYSA-N	O=C(O)C(C)CCC12OC(C)(C)C3CC(CC4C(=O)C5=C(O)C=6C=CC(OC6C(=C5OC431)CCC(C)C)(C)CCCC(C)C)C2O	12024.3	12768.9	15550.1	17336.4	16970.3	17232.4	13239	13531.3	12487.7
NEG_6349	[M-H]-	Dehydroepiandrosterone sulfate	0.153586	0.735298	0.105133	367.151	5.733	C04555	Lipids and lipid-like molecules	Steroids and steroid derivatives	Sulfated steroids	C19H28O5S	CZWCKYRVOZZJNM-USOAJAOKSA-N	O=C1CCC2C3CC=C4CC(OS(=O)(=O)O)CCC4(C)C3CCC12C	4455.75	4674.41	7369.49	7393.47	7767.45	7278.5	5310.83	5311.63	5049.55
NEG_2862	[M-H]-	Demethylbellidifolin	0.336251	1.12995	0.117132	259.024	4.803		Organoheterocyclic compounds	Benzopyrans	1-benzopyrans	C13H8O6	MPXAWSABMVLIBU-UHFFFAOYSA-N	C1=CC(=C2C(=C1O)C(=O)C3=C(C=C(C=C3O2)O)O)O	16676.5	16865.5	19831	15568.7	15934.2	15732.1	14981	14362	15554.4
NEG_4093	[M-H]-	Demethylwedelolactone	0.680753	0.800648	0.060028	299.017	5.627					C15H8O7	LUTYTNLPIUCKBJ-UHFFFAOYSA-N	C1=C(C=C2C(=C1O)C3=C(C4=CC(=C(C=C4O3)O)O)C(=O)O2)O	253862	228128	311111	342198	321033	327342	224368	224631	231824
NEG_10909	[M+HCOO]-	Deoxynivalenol 3-glucoside	0.178546	1.06842	0.669184	503.186	5.184		Lipids and lipid-like molecules	Prenol lipids	Sesquiterpenoids	C21H30O11	PUMXWMGECQIOGB-SMSDQXDJSA-N	CC1=C[C@@H]2[C@](CO)([C@@H](C1=O)O)[C@@]3(C)C[C@H]([C@H]([C@]43CO4)O2)O[C@H]5[C@@H]([C@H]([C@@H]([C@@H](CO)O5)O)O)O	5526.68	6514.16	8764.38	6514.17	6674.99	6283.71	5534.89	5057.09	5547.72
NEG_3735	[M-H]-	Dihydro-3-methylene-4-[(2E)-3-methyl-4-(tetrahydro-4-methyl-5-oxo-2-furanyl)-2-buten-1-yl]-, (4R)-2(3H)-furanone,	0.0649717	0.838308	0.0636609	287.099	2.405		Lipids and lipid-like molecules	Prenol lipids	Terpene lactones	C15H20O4	KFKSQOIZZRZEFC-BZFAMWISSA-N	O=C1OCC(C1=C)CC=C(C)CC2OC(=O)C(C)C2	11056.3	11321.1	13228.3	15045	13056	14372.3	10491.7	10934.4	10498.1
NEG_2167	[M-H]-	Dihydroartemisinic acid	0.16799	0.836647	0.155919	235.17	9.149					C15H24O2	JYGAZEJXUVDYHI-DGTMBMJNSA-N	C[C@@H]1CC[C@H]([C@@H]2[C@H]1CCC(=C2)C)[C@@H](C)C(=O)O	17151.3	16931.7	23426.8	23395.1	22827.8	22515.6	16280.6	16952.4	16281.5
NEG_14129	[M-H]-	Dihydrohesperetin-7-O-neohesperidoside	0.0534256	0.827128	0.210367	611.196	3.339					C28H36O15	ITVGXXMINPYUHD-UHFFFAOYNA-N	O=C(C1=C(O)C=C(OC2OC(CO)C(O)C(O)C2OC3OC(C)C(O)C(O)C3O)C=C1O)CCC4=CC=C(OC)C(O)=C4	2430.68	2785.23	3604.64	3995.56	3374.95	3293.57	2398.41	2414.22	2204.55
NEG_8676	[M-H]-	Dihydrostilbene base + 3O, 1carboxy, O-Hex	0.224467	0.669918	0.0241318	435.126	3.016		Phenylpropanoids and polyketides	Stilbenes	Stilbene glycosides	C21H24O10	QZJRBIBADSCJKO-UHFFFAOYSA-N	C1=CC(=C(C(=C1)CC(C2=CC=C(C=C2)O)O)C(=O)O)OC3C(C(C(C(CO)O3)O)O)O	6790.24	6359.38	9142.21	12077	11096.6	10101.9	5221.18	5497.23	5496.07
NEG_4110	[M-H]-	Diosmetin	0.0948074	0.767681	0.0587284	299.054	6.263	C10038	Phenylpropanoids and polyketides	Flavonoids	O-methylated flavonoids	C16H12O6	MBNGWHIJMBWFHU-UHFFFAOYSA-N	COC1=C(C=C(C=C1)C2=CC(=O)C3=C(C=C(C=C3O2)O)O)O	3608.06	4692.51	5398.26	5867.11	6114.07	5863.25	4167.88	4397.2	4172.8
NEG_5483	[M-H]-	Docosanoic acid	0.371613	0.424921	0.434445	339.324	12.447	C08281	Lipids and lipid-like molecules	Fatty Acyls	Fatty acids and conjugates	C22H44O2	UKMSUNONTOPOIO-UHFFFAOYSA-N	O=C(O)CCCCCCCCCCCCCCCCCCCCC	7554.32	5300.58	26624.9	69489.6	15382.3	8039.02	17574.6	17144.7	17586.7
NEG_4990	[M-H]-	Dodecylbenzenesulfonic acid	0.197767	1.22232	0.683594	325.182	10.466		Benzenoids	Benzene and substituted derivatives	Benzenesulfonic acids and derivatives	C18H30O3S	KWXICGTUELOLSQ-UHFFFAOYSA-N	CCCCCCCCCCCCC1=CC=C(C=C1)S(=O)(=O)O	4465.62	18245.6	15239.1	4752.08	15709.2	10586.5	8144	8911.31	6867.65
NEG_12536	[M-H]-	Dronedarone	0.117391	1.02266	0.881205	555.286	7.426		Organic oxygen compounds	Organooxygen compounds	Carbonyl compounds	C31H44N2O5S	ZQTNQVWKHCQYLQ-UHFFFAOYSA-N	CCCCC1=C(C2=C(C=CC(=C2)NS(=O)(=O)C)O1)C(=O)C3=CC=C(C=C3)OCCCN(CCCC)CCCC	4169.42	5120.69	5828.88	5074.86	5729.63	3979.52	4240.79	4241.98	4302.44
NEG_14727	[M-H]-	Echinocystic acid-3-O-glucoside	0.168134	0.695276	0.221123	633.397	11.507					C36H58O9	WYDPEADEZMZKNM-UHFFFAOYNA-N	O=C(O)C12CCC(C)(C)CC2C3=CCC4C5(C)CCC(OC6OC(CO)C(O)C(O)C6O)C(C)(C)C5CCC4(C)C3(C)CC1O	10420.3	10546.1	11653.4	22076.7	13388.4	11451.4	9987	8215.05	11001.3
NEG_3128	[M-H]-	Emodin	0.20154	0.845683	0.138031	269.045	7.555	C10343	Benzenoids	Anthracenes	Anthraquinones	C15H10O5	RHMXXJGYXNZAPX-UHFFFAOYSA-N	CC1=CC2=C(C(=C1)O)C(=O)C3=C(C2=O)C=C(C=C3O)O	36611.1	35655.5	47214.2	49496.3	46802	44984.9	33789	33797.5	35635.5
NEG_3719	[M-H]-	Eriodictyol	0.24421	0.822064	0.126234	287.055	5.291	C05631	Phenylpropanoids and polyketides	Flavonoids	Flavans	C15H12O6	SBHXYTNGIZCORC-ZDUSSCGKSA-N	C1=C(C=C(C(=C1)O)O)[C@@H]2CC(=O)C3=C(C=C(C=C3O)O)O2	33132.7	33293.2	45598.5	46829	44332.4	45110.7	32201.9	32207.4	35210.8
NEG_17416	[M-H]-	Erythromycin	0.137825	1.01291	0.946683	734.472	11.993	C01912	Organic oxygen compounds	Organooxygen compounds	Carbohydrates and carbohydrate conjugates	C37H67NO13	ULGZDMOVFRHVEP-RWJQBGPGSA-N	CC[C@@H]1[C@](C)([C@@H]([C@@H](C)C(=O)[C@H](C)C[C@](C)([C@@H]([C@@H](C)[C@@H]([C@@H](C)C(=O)O1)O[C@H]2C[C@](C)([C@H]([C@H](C)O2)O)OC)O[C@H]3[C@@H]([C@H](C[C@@H](C)O3)N(C)C)O)O)O)O	3921.75	3748.74	6323.65	4503.62	4530.05	4782.05	4407	5421.74	3652.26
NEG_970	[M-H]-	Esculetin	1.27179	1.0177	0.87882	177.02	3.251	C09263	Phenylpropanoids and polyketides	Coumarins and derivatives	Hydroxycoumarins	C9H6O4	ILEDWLMCKZNDJK-UHFFFAOYSA-N	C1=CC(=O)OC2=CC(=C(C=C21)O)O	369710	373962	504888	412613	413377	400856	323666	322791	332454
NEG_5448	[M-H]-	Esculin	0.202952	0.753955	0.051556	339.068	2.702		Phenylpropanoids and polyketides	Coumarins and derivatives	Coumarin glycosides		XHCADAYNFIFUHF-TVKJYDDYSA-N	C1=CC(=O)OC2=CC(=C(C=C21)O[C@H]3[C@@H]([C@H]([C@@H]([C@H](O3)CO)O)O)O)O	10584	10881.6	15013.8	16536.4	16000.7	15846.9	11465.3	13131.5	11464.8
NEG_1301	[M-H]-	Ethyl vanillate	0.870144	4.8075	0.000846457	195.066	3.869		Benzenoids	Benzene and substituted derivatives	Benzoic acids and derivatives	C10H12O4	MWAYRGBWOVHDDZ-UHFFFAOYSA-N	CCOC(=O)C1=CC=C(C(=C1)OC)O	31643.1	31931.4	40955.3	7764.68	7093.73	6884.66	16349.2	16663.2	16349.3
NEG_5092	[M-H]-	FA 20:0;2O	0.378079	0.704994	0.280239	327.288	11.161		Lipids and lipid-like molecules	Fatty Acyls	Fatty acids and conjugates	C20H40O3	CPLYLXYEVLGWFJ-UHFFFAOYSA-N	O=C(O)C(O)CCCCCCCCCCCCCCCCCC	44100.1	43513.4	70539	105137	62499.8	56695.5	45267.3	45267.4	44723.1
NEG_7778	[M-H]-	FA 27:0	0.247845	0.424629	0.389233	409.4	13.13		Lipids and lipid-like molecules	Fatty Acyls	Fatty acids and conjugates	C27H54O2	VXZBFBRLRNDJCS-UHFFFAOYSA-N	O=C(O)CCCCCCCCCCCCCCCCCCCCCCCCCC	4904.33	4297.57	8690.76	30536.4	6704.19	4896.5	9626	9294.13	9598.08
NEG_4152	[M-H]-	Fenhexamid	0.321973	0.577267	0.00040597	300.052	5.302		Benzenoids	Benzene and substituted derivatives	Anilides	C14H17Cl2NO2	VDLGAVXLJYLFDH-UHFFFAOYSA-N	CC1(CCCCC1)C(=NC2=CC=C(C(=C2Cl)Cl)O)O	7962.69	7862.39	8952.37	13849	15174.9	13898	9849.25	9852.72	10554.5
NEG_1270	[M-H]-	Ferulic acid	0.668299	0.172287	3.69309e-05	193.05	3.895	C01494	Phenylpropanoids and polyketides	Cinnamic acids and derivatives	Hydroxycinnamic acids and derivatives	C10H10O4	KSEBMYQBYZTDHS-HWKANZROSA-N	COC1=C(C=CC(=C1)/C=C/C(=O)O)O	2671.81	6136.63	4124.9	25522.1	24700.7	24845.9	12932.4	12933.4	13445
NEG_9136	[M-H]-	Flavanomarein	0.23603	0.821904	0.0839375	449.107	4.989		Phenylpropanoids and polyketides	Flavonoids	Flavonoid glycosides	C21H22O11	DGGOLFCPSUVVHX-RTHJTPBESA-N	C1=C(C=C(C(=C1)O)O)[C@@H]2CC(=O)C3=CC=C(C(=C3O2)O)O[C@H]4[C@@H]([C@H]([C@@H]([C@@H](CO)O4)O)O)O	36700	37589.5	48646.5	50919.2	49362	49293.5	35460	34025.4	37095.5
NEG_8579	[M-H]-	Flavanone base + 3O, O-Hex	0.264851	0.943316	0.619983	433.111	4.187		Phenylpropanoids and polyketides	Flavonoids	Flavonoid glycosides	C21H22O10	DLIKSSGEMUFQOK-UHFFFAOYSA-N	C1=C(C=CC(=C1)O)C2CC(=O)C3=C(C=C(C=C3O)OC4C(C(C(C(CO)O4)O)O)O)O2	26966.9	28139.4	37488.7	34540.8	31492.5	32125.8	26844	25889.5	28339.9
NEG_18358	[M-H]-	Flavonol base + 4O, O-Hex-Hex, O-dHex	0.227625	0.886782	0.393953	771.193	3.346		Phenylpropanoids and polyketides	Flavonoids	Flavonoid glycosides	C33H40O21	CAXLTZYEJPQCKD-UHFFFAOYSA-N	CC1C(C(C(C(O1)OC2=CC3=C(C(=C2)O)C(=O)C(=C(C4=CC(=C(C=C4)O)O)O3)OC5C(C(C(C(CO)O5)O)O)OC6C(C(C(C(CO)O6)O)O)O)O)O)O	27410.4	26191.8	38649.1	36853.1	33822.2	33354.1	22381	23480.1	22382.4
NEG_7895	[M-H]-	Flecainide	0.150347	0.966075	0.671374	413.129	8.435	C07001	Benzenoids	Benzene and substituted derivatives	Benzoic acids and derivatives	C17H20F6N2O3	DJBNUMBKLMJRSA-UHFFFAOYSA-N	C1CCNC(C1)CN=C(C2=CC(=CC=C2OCC(F)(F)F)OCC(F)(F)F)O	11742.5	10971	12604.4	11224.7	13712.7	11620.9	11079.5	8780.01	11085.5
NEG_3961	[M-H]-	Flunixin	0.242086	0.740879	0.0153264	295.059	6.141		Benzenoids	Benzene and substituted derivatives	Trifluoromethylbenzenes	C14H11F3N2O2	NOOCSNJCXJYGPE-UHFFFAOYSA-N	CC1=C(C=CC=C1C(F)(F)F)NC2=NC=CC=C2C(=O)O	13920.7	14896	18260.6	21742.5	20662.1	21138	15731	15371.3	16216.2
NEG_1525	[M-H]-	Fraxetin	0.243694	0.728781	0.111544	207.029	3.106		Phenylpropanoids and polyketides	Coumarins and derivatives	Hydroxycoumarins	C10H8O5	HAVWRBANWNTOJX-UHFFFAOYSA-N	COC1=C(C(=C2C(=C1)C=CC(=O)O2)O)O	10618.9	11333	18139.7	19284.4	17777.2	17950.3	10737.9	10798	10738.3
NEG_6397	[M-H]-	Fraxin	0.131786	0.861227	0.201179	369.081	3.197		Phenylpropanoids and polyketides	Coumarins and derivatives	Coumarin glycosides	C16H18O10	CRSFLLTWRCYNNX-QBNNUVSCSA-N	COC1=CC2=C(C(=C1O)O[C@H]3[C@@H]([C@H]([C@@H]([C@@H](CO)O3)O)O)O)OC(=O)C=C2	12373.1	12885.1	16992.5	16164.9	16026.4	16867.5	12283.8	12284.5	11935.5
NEG_1811	[M-H]-	Fraxinol	0.242493	1.01691	0.871352	221.046	4.224					C11H10O5	PBPNOAHYDPHKFH-UHFFFAOYSA-N	COC1=C(C(=C2C=CC(=O)OC2=C1)OC)O	15028.7	15242.9	18763	16971.2	14062.7	17185.3	11990.8	12055.1	12715.6
NEG_14870	[M+HCOO]-	Furostane base -2H + O-Hex	0.060347	0.798733	0.127586	639.373	9.488		Lipids and lipid-like molecules	Steroids and steroid derivatives	Steroidal glycosides	C33H54O9	DFVRTHJUFCVHTR-UHFFFAOYSA-N	CC(CCC1(C(C)C2C(CC3C4CC=C5CC(CCC5(C)C4CCC32C)O)O1)O)COC6C(C(C(C(CO)O6)O)O)O	4218.58	4328.29	5180.84	6360.88	6125.33	4700.65	3776.17	3884.35	3776.53
NEG_3113	[M-H]-	Galangin	0.44362	0.549192	0.00102115	269.009	5.322	C10044	Phenylpropanoids and polyketides	Flavonoids	Flavones	C15H10O5	VCCRNZQBSJXYJD-UHFFFAOYSA-N	O=C1C(O)=C(OC=2C=C(O)C=C(O)C12)C=3C=CC=CC3	12366.1	12404.7	15444.3	25897.3	24079.4	23249.4	15998.7	16007.9	17653.6
NEG_3395	[M-H]-	gamma-Linolenic acid	0.226268	0.896392	0.138276	277.216	12.469	C06426	Lipids and lipid-like molecules	Fatty Acyls	Lineolic acids and derivatives	C18H30O2	VZCCETWTMQHEPK-QNEBEIHSSA-N	O=C(O)CCCCC=CCC=CCC=CCCCCC	66964.1	59420.9	73526.3	74697.1	75637.7	72682.9	53757.3	53459.1	63226.9
NEG_3920	[M-H]-	Gingerol	0.934327	0.879352	0.32608	293.176	7.455		Benzenoids	Phenols	Methoxyphenols	C17H26O4	NLDDIKRKFXEWBK-AWEZNQCLSA-N	CCCCC[C@@H](CC(=O)CCC1=CC(=C(C=C1)O)OC)O	2.99298e+06	3.0122e+06	3.61544e+06	3.39641e+06	4.31254e+06	3.23163e+06	2.90947e+06	2.90952e+06	2.93742e+06
NEG_15630	[M+FA-H]-	Ginsenoside compound K	0.209765	0.898661	0.401125	667.438	10.283					C36H62O8	FVIZARNDLVOMSU-UHFFFAOYNA-N	OCC1OC(OC(C)(CCC=C(C)C)C2CCC3(C)C2C(O)CC4C5(C)CCC(O)C(C)(C)C5CCC43C)C(O)C(O)C1O	21720.9	21152	30203.1	27126.9	27118.3	27071.4	21082.8	21083	21405.2
NEG_14836	[M-H]-	Ginsenoside F1	0.28059	0.931306	0.440408	637.429	10.61		Lipids and lipid-like molecules	Prenol lipids	Triterpenoids	C36H62O9	XNGXWSFSJIQMNC-UHFFFAOYSA-N	CC(=CCCC(C)(C1CCC2(C)C1C(CC3C4(C)CCC(C(C)(C)C4C(CC32C)O)O)O)OC5C(C(C(C(CO)O5)O)O)O)C	41365.8	41309.6	50778.2	52037.1	46479.5	44780.6	38294	37665.7	40902.3
NEG_19351	[M+FA-H]-	Ginsenoside F3	0.51343	1.09284	0.414258	815.474	8.031					C41H70O13	HJRVLGWTJSLQIG-UHFFFAOYNA-N	OC1COC(OCC2OC(OC(C)(CCC=C(C)C)C3CCC4(C)C3C(O)CC5C6(C)CCC(O)C(C)(C)C6C(O)CC54C)C(O)C(O)C2O)C(O)C1O	46053.5	42996	57803.5	43992.1	44173.3	46212.5	35643.5	36203.7	35652.6
NEG_23111	[M-H]-	Ginsenoside Rb1	0.183976	0.885999	0.455951	1107.59	8.999					C54H92O23	GZYPWOGIYAIIPV-UHFFFAOYNA-N	OCC1OC(OCC2OC(OC(C)(CCC=C(C)C)C3CCC4(C)C3C(O)CC5C6(C)CCC(OC7OC(CO)C(O)C(O)C7OC8OC(CO)C(O)C(O)C8O)C(C)(C)C6CCC54C)C(O)C(O)C2O)C(O)C(O)C1O	15209.2	15025.7	22760.7	18300.5	21898.6	19615.3	14318.1	14324.6	14624.1
NEG_23236	[M+FA-H]-	Ginsenoside-Rb2	0.727519	1.10284	0.399162	1123.58	8.301		Lipids and lipid-like molecules	Prenol lipids	Triterpenoids	C53H90O22	NODILNFGTFIURN-UHFFFAOYNA-N	OCC1OC(OC2C(O)C(O)C(OC2OC3CCC4(C)C(CCC5(C)C4CC(O)C6C(CCC65C)C(OC7OC(COC8OCC(O)C(O)C8O)C(O)C(O)C7O)(C)CCC=C(C)C)C3(C)C)CO)C(O)C(O)C1O	89367.9	84548	114506	83180.3	89903.3	88442.1	77978	85372.3	72589.8
NEG_22896	[M-H]-	Ginsenoside Rb3	0.362301	1.47562	0.377003	1077.57	9.386					C53H90O22	SNPYJWZTTUVUIS-UHFFFAOYNA-N	OCC1OC(OC2C(O)C(O)C(OC2OC3CCC4(C)C5CC(O)C6C(CCC6(C)C5CCC4C3(C)C)C(OC7OC(COC8OCC(O)C(O)C8O)C(O)C(O)C7O)(C)CCC=C(C)CC)CO)C(O)C(O)C1O	7017.36	12906.9	22358.2	7802.64	11217.2	9634.22	9924.76	10049	8916.3
NEG_22127	[M+HCOO]-	Ginsenoside Re	1.63478	0.95787	0.712087	991.548	9.734		Lipids and lipid-like molecules	Prenol lipids	Triterpenoids	C48H82O18	PWAOOJDMFUQOKB-UHFFFAOYSA-N	CC(=CCCC(C)(C1CCC2(C)C1C(CC3C4(C)CCC(C(C)(C)C4C(CC32C)OC5C(C(C(C(CO)O5)O)O)OC6C(C(C(C(C)O6)O)O)O)O)O)OC7C(C(C(C(CO)O7)O)O)O)C	888535	920990	1.24024e+06	1.08134e+06	1.06137e+06	1.0412e+06	799595	794582	825482
NEG_19031	[M-H]-	Ginsenoside Rf	2.67444	1.00848	0.928512	799.485	9.697		Lipids and lipid-like molecules	Prenol lipids	Triterpenoids	C42H72O14	UZIOUZHBUYLDHW-XUBRWZAZSA-N	CC(=CCC[C@@](C)([C@H]1CC[C@@]2([C@@H]1[C@@H](C[C@H]3[C@]2(C[C@@H]([C@@H]4[C@@]3(CC[C@@H](C4(C)C)O)C)O[C@H]5[C@@H]([C@H]([C@@H]([C@H](O5)CO)O)O)O[C@H]6[C@@H]([C@H]([C@@H]([C@H](O6)CO)O)O)O)C)O)C)O)C	1.70762e+06	1.78405e+06	2.24589e+06	1.90508e+06	1.90615e+06	1.87809e+06	1.65744e+06	1.46938e+06	1.65773e+06
NEG_20024	[M+FA-H]-	Ginsenoside-Rg1	0.163846	0.909471	0.595908	845.474	10.974					C42H72O14	YURJSTAIMNSZAE-UHFFFAOYNA-N	OCC1OC(OC2CC3(C)C(CC(O)C4C(CCC43C)C(OC5OC(CO)C(O)C(O)C5O)(C)CCC=C(C)C)C6(C)CCC(O)C(C)(C)C26)C(O)C(O)C1O	9741.11	9759.22	15193.1	12517.6	11363.1	14266.2	9523	8653.16	10373.1
NEG_18666	[M-H]-	Ginsenoside Rg2	0.295119	0.877008	0.386868	783.481	9.485					C42H72O13	AGBCLJAHARWNLA-UHFFFAOYNA-N	OCC1OC(OC2CC3(C)C(CC(O)C4C(CCC43C)C(O)(C)CCC=C(C)C)C5(C)CCC(O)C(C)(C)C25)C(OC6OC(C)C(O)C(O)C6O)C(O)C1O	41045.7	37694.7	58809.7	54051.3	52191.9	50596.9	36770	38883.3	34214.2
NEG_19660	[M+FA-H]-	Ginsenoside Rg3(S-FORM)	0.795896	0.937546	0.681724	829.493	10.002					C42H72O13	RWXIFXNRCLMQCD-UHFFFAOYNA-N	OCC1OC(OC2C(O)C(O)C(OC2OC3CCC4(C)C(CCC5(C)C4CC(O)C6C(CCC65C)C(O)(C)CCC=C(C)C)C3(C)C)CO)C(O)C(O)C1O	245270	233301	356977	314540	308777	267890	236311	236316	221147
NEG_18231	[M-H]-	Ginsenoside Rg5	0.146175	1.16844	0.46548	765.468	13.362					C42H70O12	NJUXRKMKOFXMRX-UHFFFAOYNA-N	OCC1OC(OC2C(O)C(O)C(OC2OC3CCC4(C)C(CCC5(C)C4CC(O)C6C(C(=CCC=C(C)C)C)CCC65C)C3(C)C)CO)C(O)C(O)C1O	3099.72	4517.73	2780.93	3528.49	2437.28	2933.56	2524.66	2525.31	2991.71
NEG_19267	[M+FA-H]-	Ginsenoside Rg6	0.223735	0.926318	0.54395	811.482	11.416					C42H70O12	ZVTVWDXRNMHGNY-UHFFFAOYNA-N	OCC1OC(OC2CC3(C)C(CC(O)C4C(C(=C)CCC=C(C)C)CCC43C)C5(C)CCC(O)C(C)(C)C25)C(OC6OC(C)C(O)C(O)C6O)C(O)C1O	26720.7	29039.8	37401.3	30543.1	36884.3	33145	25966.2	23962.4	25974.5
NEG_16096	[M+FA-H]-	Ginsenoside Rh1	0.125022	0.887835	0.161965	683.429	10.113					C36H62O9	RAQNTCRNSXYLAH-UHFFFAOYNA-N	OCC1OC(OC2CC3(C)C(CC(O)C4C(CCC43C)C(O)(C)CCC=C(C)C)C5(C)CCC(O)C(C)(C)C25)C(O)C(O)C1O	10559.3	11071.6	9508.07	12677.7	11824.9	10570.4	9654.42	9656.58	10157.2
NEG_15631	[M+FA-H]-	Ginsenoside Rh2 (S-FORM)	0.237465	0.79494	0.0524902	667.44	10.588					C36H62O8	CKUVNOCSBYYHIS-UHFFFAOYNA-N	OCC1OC(OC2CCC3(C)C(CCC4(C)C3CC(O)C5C(CCC54C)C(O)(C)CCC=C(C)C)C2(C)C)C(O)C(O)C1O	27860.1	26073.1	34783.9	36844.2	38854.1	35904	25938.8	25940.5	28856
NEG_21686	[M-H]-	Ginsenoside Ro	0.317606	1.00996	0.82429	955.487	10.167					C48H76O19	NFZYDZXHKFHPGA-UHFFFAOYNA-N	O=C(O)C1OC(OC2CCC3(C)C4CC=C5C6CC(C)(C)CCC6(C(=O)OC7OC(CO)C(O)C(O)C7O)CCC5(C)C4(C)CCC3C2(C)C)C(OC8OC(CO)C(O)C(O)C8O)C(O)C1O	27228	27379.4	28952.7	26915.6	26240.1	29580.2	27701.4	27988.7	23381.7
NEG_525	[M-H]-	Glutamine Analogue, 1	0.214406	1.09671	0.573656	145.06	2.907		Organic acids and derivatives	Carboxylic acids and derivatives	Amino acids, peptides, and analogues	C5H10N2O3	ZDXPYRJPNDTMRX-UHFFFAOYSA-N	C(CC(=N)O)C(C(=O)O)N	7548.77	7283.14	11122.2	8136.13	7907.93	7621.3	6752.67	6124.2	6759.43
NEG_924	[M-H]-	Gly-Pro	0.0837328	0.822989	0.291203	173.08	4.135		Lipids and lipid-like molecules	Fatty Acyls	Fatty acids and conjugates	C8H14O4	TYFQFVWCELRYAO-UHFFFAOYSA-N	C(CCCC(=O)O)CCC(=O)O	14985.1	14486.2	19299	24575.3	17979.8	16704.9	13988.1	14201.5	13988.3
NEG_8575	[M-H]-	Guaijaverin	0.186533	0.743794	0.0156618	433.074	4.777		Phenylpropanoids and polyketides	Flavonoids	Flavonoid glycosides	C20H18O11	PZZRDJXEMZMZFD-IEGSVRCHSA-N	O=C1C(OC2OCC(O)C(O)C2O)=C(OC=3C=C(O)C=C(O)C13)C=4C=CC(O)=C(O)C4	8933	8449.29	10894	13135.4	12116.8	12764.1	8363	8045.55	9115.92
NEG_3546	[M-H]-	Guanosine	0.97445	0.0380754	1.55356e-07	282.085	1.512		Nucleosides, nucleotides, and analogues	Purine nucleosides		C10H13N5O5	NYHBQMYGNKIUIF-UUOKFMHZSA-N	C([C@@H]1[C@H]([C@H]([C@H](N2C=NC3=C2NC(=N)N=C3O)O1)O)O)O	2033.19	1094.02	1873.04	44187.2	42878.6	44259.2	16913.1	16993.5	16913.2
NEG_22647	[M-H]-	Gypenoside XLIX	0.14	1.57325	0.0322652	1045.58	11.532					C52H86O21	AFEVCSJFNQWWDF-AZFNEDKCSA-N	C[C@H]1[C@@H]([C@H]([C@H]([C@@H](O1)O[C@@H]2[C@H]([C@H](CO[C@H]2O[C@H]3CC[C@@]4([C@H]5CC[C@@H]6[C@H](CC[C@]6([C@@]5(CC[C@H]4C3(C)C)C)C)[C@@](CCC=C(C)C)(CO[C@H]7[C@@H]([C@H]([C@@H]([C@H](O7)CO)O)O)O)O)C=O)O)O[C@H]8[C@@H]([C@H]([C@@H](CO8)O)O)O)O)O)O	1344.44	1706.68	1996.79	1119.53	1050.14	1038.94	2362.71	2227.83	2364.83
NEG_5013	[M-H]-	Heneicosanoic acid	0.319003	0.543298	0.381172	325.308	11.907		Lipids and lipid-like molecules	Fatty Acyls	Fatty acids and conjugates	C21H42O2	CKDDRHZIAZRDBW-UHFFFAOYSA-N	O=C(O)CCCCCCCCCCCCCCCCCCCC	12407.9	11938.5	26200	57992.3	20828.8	14215	19694	21709.2	19260.4
NEG_3161	[M-H]-	Heptadecanoic acid	0.274312	0.666691	0.378639	269.247	11.588		Lipids and lipid-like molecules	Fatty Acyls	Fatty acids and conjugates	C17H34O2	KEMQGTRYUADPNZ-UHFFFAOYSA-N	O=C(O)CCCCCCCCCCCCCCCC	22104.7	18227.8	35696.9	61320.6	27234.8	25484.5	27506.1	27049.7	27506.6
NEG_3671	[M-C6H10O4-H]-	Hexadecanedioic acid	0.108414	0.810619	0.413559	285.207	9.175	C19615	Lipids and lipid-like molecules	Fatty Acyls	Fatty acids and conjugates	C16H30O4	QQHJDPROMQRDLA-UHFFFAOYSA-N	C(CCCCCCCC(=O)O)CCCCCCC(=O)O	16380	16124.8	23574.2	31067.4	20754.2	17358.9	18594.5	18147.1	18612.1
NEG_7264	[M+HCOO]-	Hexose + C10H19O2	0.339263	1.01829	0.867097	395.189	3.661		Organic oxygen compounds	Organooxygen compounds	Carbohydrates and carbohydrate conjugates	C16H30O8	RPCUMNYZTIHHPA-UHFFFAOYSA-N	CC(C)(C1CCC(C)(C(C1)O)O)OC2C(C(C(C(CO)O2)O)O)O	25758.8	28181.3	35637.1	30229.5	28833.2	28905.3	23570.8	24459.9	23571.3
NEG_7979	[M+HCOO]-	Hexose + C13H19O	0.210438	0.833281	0.183312	415.196	6.316		Lipids and lipid-like molecules	Fatty Acyls	Fatty acyl glycosides	C19H30O7	SZOPSAFLRCYJCX-UHFFFAOYSA-N	CC1=CC(=O)CC(C)(C)C1C=CC(C)OC2C(C(C(C(CO)O2)O)O)O	23310.1	23987.2	33624.9	32731.9	32856.8	31524.1	22651.1	22651.4	23035.9
NEG_645	[M-H]-	Histidine	0.241646	0.762597	0.039758	154.062	0.63	C00135	Organic acids and derivatives	Carboxylic acids and derivatives	Amino acids, peptides, and analogues	C6H9N3O2	HNDVDQJCIGZPNO-YFKPBYRVSA-N	C(C1=CN=CN1)[C@@H](C(=O)O)N	17562.2	18956.3	24268.9	27531.7	26156	26023.4	19606.5	19606.9	19961.3
NEG_831	[M-H]-	Homogentisic acid	0.101807	0.854272	0.216944	167.033	2.384	C00544	Benzenoids	Benzene and substituted derivatives	Phenylacetic acids	C8H8O4	IGMNYECMUMZDDF-UHFFFAOYSA-N	C1=C(C=C(CC(=O)O)C(=C1)O)O	7196.18	7115.82	9847.04	9557.01	9821.98	8901.29	6830.57	6898.72	6852.63
NEG_9579	[M+FA-H]-	Hydrangeifolin I	0.970628	0.988265	0.91665	461.166	4.073		Organic oxygen compounds	Organooxygen compounds	Carbohydrates and carbohydrate conjugates	C19H28O10	SMUMBCREXHTKFN-VZOUQOBNSA-N	C[C@H]1[C@@H]([C@H]([C@H]([C@H](OC[C@@H]2[C@H]([C@@H]([C@H]([C@H](OCC3=CC=CC=C3)O2)O)O)O)O1)O)O)O	253943	260044	348756	292315	291109	289564	230628	230411	237952
NEG_360	[M-H]-	Hydron;2-methylidenebutanedioate	0.349571	0.840221	0.0712119	129.019	0.698		Lipids and lipid-like molecules	Fatty Acyls	Fatty acids and conjugates	C5H6O4	LVHBHZANLOWSRM-UHFFFAOYSA-N	C=C(CC(=O)O)C(=O)O	154441	151003	188069	203648	186626	197085	150650	154450	150218
NEG_297	[M-H]-	Hydron;benzoate	0.695529	0.957744	0.685488	121.029	3.398		Benzenoids	Benzene and substituted derivatives	Benzoic acids and derivatives	C7H6O2	WPYMKLBDIGXBTP-UHFFFAOYSA-N	O=C(O)C=1C=CC=CC1	163999	168431	221953	196487	191744	190611	151346	151346	153519
NEG_1189	[M-H]-	Hydron;nonanedioate	0.518982	0.810602	0.144484	187.098	5.019		Lipids and lipid-like molecules	Fatty Acyls	Fatty acids and conjugates	C9H16O4	BDJRBEYXGGNYIS-UHFFFAOYSA-N	C(CCCC(=O)O)CCCC(=O)O	125599	129331	181776	188488	178690	171566	124569	124572	127732
NEG_381	[M-H]-	Hydron;pentanedioate	0.254356	0.576789	0.0471494	131.035	0.859		Organic acids and derivatives	Carboxylic acids and derivatives	Dicarboxylic acids and derivatives	C5H8O4	JFCQEDHGNNZCLN-UHFFFAOYSA-N	O=C(O)CCCC(=O)O	7169.48	6985.78	2783.62	9742.35	10317	9308.23	6701	6721.66	6658.16
NEG_131	[M-H]-	Hydron;propanedioate	0.133202	0.844653	0.0570725	103.003	0.669		Organic acids and derivatives	Carboxylic acids and derivatives	Dicarboxylic acids and derivatives	C3H4O4	OFOBLEOULBTSOW-UHFFFAOYSA-N	C(C(=O)O)C(=O)O	29922.1	29419	35686.1	35733.6	38599.6	38171.2	30203.7	30224.1	31814.7
NEG_796	[M-H]-	Hydron;terephthalate	0.239352	0.710532	0.168719	165.018	2.242		Benzenoids	Benzene and substituted derivatives	Benzoic acids and derivatives	C8H6O4	KKEYFWRCBNTPAC-UHFFFAOYSA-N	C1=C(C=CC(=C1)C(=O)O)C(=O)O	12546.6	12234	20209.5	26129.7	19270.1	17919	12420.9	13827.2	12431.8
NEG_3922	[M-H]-	Hydron;tetradecyl sulfate	1.35936	1.03084	0.766366	293.179	10.049		Organic acids and derivatives	Organic sulfuric acids and derivatives	Sulfuric acid esters	C14H30O4S	URLJMZWTXZTZRR-UHFFFAOYSA-N		394077	434078	525489	467879	409046	436222	386089	369496	389128
NEG_405	[M-H]-	Hydroxybenzotriazole	0.51311	12.0858	6.62833e-05	134.028	2.68		Organoheterocyclic compounds	Benzotriazoles		C6H5N3O	JMTMSDXUXJISAY-UHFFFAOYSA-N	C1=CC2=C(C(=C1)O)NN=N2	10123	10084.1	11786.4	1032.95	748.27	865.993	5926	5600.15	6240.96
NEG_7162	[M-H]-	Hyodeoxycholic acid	0.0870249	0.847885	0.332568	391.285	9.712		Lipids and lipid-like molecules	Steroids and steroid derivatives	Bile acids, alcohols and derivatives	C24H40O4	DGABKXLVXPYZII-SIBKNCMHSA-N	C[C@H](CCC(=O)O)[C@H]1CC[C@@H]2[C@@]1(CC[C@H]3[C@H]2C[C@@H]([C@H]4[C@@]3(CC[C@H](C4)O)C)O)C	7474.64	7428.83	10516.4	11847	8979.38	9153.93	8170.63	7061.84	8171.16
NEG_10895	[M+FA-H]-	Hypericin	0.138893	0.8014	0.0155419	503.135	2.215		Benzenoids	Pyrenes	Benzopyrenes	C30H16O8	BTXNYTINYBABQR-UHFFFAOYSA-N	O=C1C2=C(O)C=C(O)C=3C=4C(O)=CC(O)=C5C(=O)C6=C(O)C=C(C7=C6C(C54)=C(C23)C8=C1C(O)=CC(=C87)C)C	10948.5	11867.6	9656.84	13708	13642	13170.2	10039.5	10629.6	10040.1
NEG_9617	[M-H]-	Hyperoside	0.145311	0.84726	0.291657	463.083	3.832	C10073	Phenylpropanoids and polyketides	Flavonoids	Flavonoid glycosides	C21H20O12	OVSQVDMCBVZWGM-DTGCRPNFSA-N	C1=CC(=C(C=C1C2=C(C(=O)C3=C(C=C(C=C3O2)O)O)O[C@H]4[C@@H]([C@H]([C@H]([C@H](O4)CO)O)O)O)O)O	10022.7	8941.05	14241.7	13325.7	13395.5	12470.4	8984.63	8652.26	8985.28
NEG_935	[M-H]-	Indole-3-acetic acid	0.399328	1.04593	0.678381	174.056	4.118	C00954	Organoheterocyclic compounds	Indoles and derivatives	Indolyl carboxylic acids and derivatives	C10H9NO2	SEOVTRFCIGRIMH-UHFFFAOYSA-N	O=C(O)CC1=CNC=2C=CC=CC21	31425.6	32661.9	42412.6	33514.3	33678.1	34630.8	28608.6	28600	29660.1
NEG_6338	[M-H]-	Isoanhydroicaritin	0.234655	0.952795	0.667164	367.121	8.136					C21H20O6	RJANATGWWPNKAL-UHFFFAOYSA-N	CC(=CCC1=C(C=C(C2=C1OC(=C(C2=O)O)C3=CC=C(C=C3)O)O)OC)C	21775	20872.4	28080.1	26191.1	22582.1	25458.4	20372	20237.8	21260.9
NEG_4914	[M-H]-	Isobavachalcone	0.5412	0.665684	0.00272187	323.133	2.656	C08648	Phenylpropanoids and polyketides	Linear 1,3-diarylpropanoids	Chalcones and dihydrochalcones	C20H20O4	DUWPGRAKHMEPCM-IZZDOVSWSA-N	CC(=CCC1=C(C=CC(=C1O)C(=O)/C=C/C2=CC=C(C=C2)O)O)C	41248.8	35341.4	45610.6	61050.2	59779.8	62741.9	38838	37995.8	40626.8
NEG_9620	[M-H]-	Isoquercitrin	0.500737	0.73883	0.00820367	463.086	4.385	C05623	Phenylpropanoids and polyketides	Flavonoids	Flavonoid glycosides	C21H20O12	OVSQVDMCBVZWGM-QSOFNFLRSA-N	O=C1C(OC2OC(CO)C(O)C(O)C2O)=C(OC=3C=C(O)C=C(O)C13)C=4C=CC(O)=C(O)C4	58858.3	58945.1	72369.8	84559.9	87770.6	85067.1	61087.8	61097.1	62377.4
NEG_10105	[M-H]-	Isorhamnetin 3-galactoside	0.601854	0.787094	0.0426501	477.103	5.119		Phenylpropanoids and polyketides	Flavonoids	Flavonoid glycosides	C22H22O12	CQLRUIIRRZYHHS-UHFFFAOYSA-N	O=C1C(OC2OC(CO)C(O)C(O)C2O)=C(OC=3C=C(O)C=C(O)C13)C=4C=CC(O)=C(OC)C4	152202	145044	192110	210640	210709	200375	147432	147442	148765
NEG_14435	[M-H]-	Isorhamnetin-3-O-galactoside-6''-rhamnoside	0.216438	0.689955	0.464327	623.16	4.725					C28H32O16	UIDGLYUNOUKLBM-UHFFFAOYNA-N	O=C1C(OC2OC(COC3OC(C)C(O)C(O)C3O)C(O)C(O)C2O)=C(OC=4C=C(O)C=C(O)C14)C=5C=CC(O)=C(OC)C5	4599.13	3715.02	14202.3	15293.6	10620	6721.11	8576.21	8931.19	5602.06
NEG_8107	[M-H]-	Isorhapontin	0.0886282	0.738183	0.199592	419.142	4.367	C10266	Phenylpropanoids and polyketides	Stilbenes	Stilbene glycosides	C21H24O9	KLPUXMNQDCUPNO-DXKBKAGUSA-N	OC=1C=C(OC2OC(CO)C(O)C(O)C2O)C=C(C=CC3=CC=C(O)C(OC)=C3)C1	4739.29	3467.58	4663.16	4161.19	6007.16	7266.39	4536	5078.43	2492.82
NEG_5140	[M-H]-	Jaceosidin	0.458297	6.97193	0.0850338	329.069	1.19					C17H14O7	GLAAQZFBFGEBPS-UHFFFAOYSA-N	COC1=C(C=CC(=C1)C2=CC(=O)C3=C(O2)C=C(C(=C3O)OC)O)O	11986.4	13629.7	2388.89	1400.94	1653.46	962.417	8105.29	8108.7	7878.59
NEG_3633	[M-H]-	Kaempferol	0.440861	0.454244	0.00127211	285.004	5.766	C05903	Phenylpropanoids and polyketides	Flavonoids	Flavones	C15H10O6	IYRMWMYZSQPJKC-UHFFFAOYSA-N	O=C1C(O)=C(OC=2C=C(O)C=C(O)C12)C=3C=CC(O)=CC3	7820.35	7645.13	10013.5	20529.6	17060.3	18501.1	10292.2	10299.8	11220.5
NEG_14080	[M-H]-	Kaempferol 3,7-diglucoside	0.161613	0.878288	0.537452	609.34	7.455		Phenylpropanoids and polyketides	Flavonoids	Flavonoid glycosides	C27H30O16	XFFQVRFGLSBFON-DEFKTLOSSA-N		366052	375514	376696	348451	577618	347159	373139	373195	380641
NEG_14057	[M-H]-	Kaempferol 3-O-sophoroside	0.129024	0.799793	0.308591	609.151	2.989					C27H30O16	LKZDFKLGDGSGEO-UHFFFAOYNA-N	O=C1C(OC2OC(CO)C(O)C(O)C2OC3OC(CO)C(O)C(O)C3O)=C(OC=4C=C(O)C=C(O)C14)C=5C=CC(O)=CC5	3714.39	3797	6788.99	5641.61	6122.13	6116.37	3473.17	3473.22	3531.32
NEG_11724	[M-H]-	Kukoamine A	0.230949	0.658335	0.0114764	529.301	10.237					C28H42N4O6	IOLDDENZPBFBHV-UHFFFAOYSA-N	C1=CC(=C(C=C1CCC(=O)NCCCNCCCCNCCCNC(=O)CCC2=CC(=C(C=C2)O)O)O)O	6492.13	6744.2	8877.83	10754.7	10802.6	12033.7	7574.49	6781.14	7640.25
NEG_1201	[M-H]-	Kynurenic acid	0.12052	0.908941	0.3194	188.034	2.511	C01717	Organoheterocyclic compounds	Quinolines and derivatives	Quinoline carboxylic acids	C10H7NO3	HCZHHEIFKROPDY-UHFFFAOYSA-N	C1=CC2=C(C=C1)NC(=CC2=O)C(=O)O	8671.44	8281.5	10907.8	10251.5	10146.1	10254.2	7887	7757.95	8476.4
NEG_7013	[M-H]-	Lactose	0.821257	0.700638	0.00280542	387.112	0.651					C12H22O11	GUBGYTABKSRVRQ-PICCSMPSSA-N	C([C@@H]1[C@H]([C@@H]([C@H]([C@H](O1)O[C@@H]2[C@H](OC([C@@H]([C@H]2O)O)O)CO)O)O)O)O	109564	112531	132904	173447	165334	167899	119939	124593	116384
NEG_3029	[M-H]-	Lauryl sulfate	0.922779	0.910497	0.219083	265.147	9.15		Organic acids and derivatives	Organic sulfuric acids and derivatives	Sulfuric acid esters	C12H26O4S	MOTZDAYCYVMXPC-UHFFFAOYSA-N	CCCCCCCCCCCCOS(=O)(=O)O	548489	575020	677927	673700	642190	662630	537029	529617	568773
NEG_370	[M-H]-	Leucine	0.483195	0.338141	0.000153032	130.087	0.947	C00123	Organic acids and derivatives	Carboxylic acids and derivatives	Amino acids, peptides, and analogues	C6H13NO2	ROHFNLRQFUQHCH-YFKPBYRVSA-N	O=C(O)C(N)CC(C)C	6235.36	6594.44	4743.84	18334.9	16274.1	17362.3	1921.02	1921.06	1866.89
NEG_17142	[M-H]-	Ligustroflavone	0.10476	0.759817	0.162296	723.209	3.183					C33H40O18	NULBHTHMVOCGOE-ZBCCAYPVSA-N	C[C@H]1[C@@H]([C@H]([C@H]([C@@H](O1)OC[C@@H]2[C@H]([C@@H]([C@H]([C@@H](O2)OC3=CC(=C4C(=C3)OC(=CC4=O)C5=CC=C(C=C5)O)O)O[C@H]6[C@@H]([C@@H]([C@H]([C@@H](O6)C)O)O)O)O)O)O)O)O	2363.87	2505.6	4076.32	4024.06	3868.41	3881.15	2315.04	2081.36	2316.06
NEG_3457	[M-H]-	Linoleic acid	0.105715	1.03193	0.817997	279.2	10.813	C01595	Lipids and lipid-like molecules	Fatty Acyls	Lineolic acids and derivatives	C18H32O2	OYHQOLUKZRVURQ-HZJYTTRNSA-N	CCCCC/C=C\C/C=C\CCCCCCCC(=O)O	2323.57	2381.88	3361.69	2677.34	2569.68	2570.5	1905.71	1838.37	2945.87
NEG_10131	[2M+FA-H]-	Loperamide	0.138809	0.767312	0.131561	477.231	6.332	C07080	Benzenoids	Benzene and substituted derivatives	Diphenylmethanes	C29H33ClN2O2	RDOIQAHITMMDAJ-UHFFFAOYSA-N	CN(C)C(=O)C(CCN1CCC(CC1)(C2=CC=C(C=C2)Cl)O)(C3=CC=CC=C3)C4=CC=CC=C4	5491.54	4845.37	7895.6	7798.31	8485.81	7477.41	6587.2	6209.13	6589.6
NEG_3652	[M-H]-	Loureirin A	0.101209	0.991801	0.9591	285.112	7.602					C17H18O4	RSAIVLRELNGZEY-UHFFFAOYSA-N	COC1=CC(=C(C=C1)CCC(=O)C2=CC=C(C=C2)O)OC	5546.17	5675.73	6430.74	4296.06	6368.24	7134.27	6036	6338.87	5248.7
NEG_10331	[M-H]-	LPG 16:0	0.320921	0.725423	0.025819	483.268	10.358					C22H45O9P	BVJSKAUUFXBDOB-UHFFFAOYSA-N	O=C(OCC(O)COP(=O)(O)OCC(O)CO)CCCCCCCCCCCCCCC	22442.3	20682.8	28053.7	35235.8	32213.8	30670.7	19473.3	19504.3	19881.4
NEG_12996	[M-H]-	LPI 16:0	0.376538	0.757929	0.0604982	571.286	10.449					C25H49O12P	UOXRPRZMAROFPH-UHFFFAOYSA-N	O=C(OCC(O)COP(=O)(O)OC1C(O)C(O)C(O)C(O)C1O)CCCCCCCCCCCCCCC	60815.2	76044.6	83210.7	89926.5	109095	91336.4	59331.8	59332.2	60041.8
NEG_13665	[M-H]-	LPI 18:2	0.401754	0.706273	0.0617718	595.287	10.168					C27H49O12P	SAHCQBPGXQFTRA-UHFFFAOYSA-N	O=C(OCC(O)COP(=O)(O)OC1C(O)C(O)C(O)C(O)C1O)CCCCCCCC=CCC=CCCCCC	25763.7	24122	39101	40610.6	42571.6	42812.6	26862.2	25111.5	26963
NEG_9067	[M-H]-	Luteolin-4'-O-glucoside	0.250111	0.528161	0.117927	447.089	4.386					C21H20O11	UHNXUSWGOJMEFO-UHFFFAOYNA-N	O=C1C=C(OC=2C=C(O)C=C(O)C12)C=3C=CC(OC4OC(CO)C(O)C(O)C4O)=C(O)C3	7675.09	4138.28	5297.06	12951	13329.9	6115.34	5616.99	8851.58	5220.59
NEG_9070	[M-H]-	Luteolin-7-O-glucoside	0.18986	0.710584	0.0248527	447.092	4.873					C21H20O11	PEFNSGRTCBGNAN-UHFFFAOYNA-N	O=C1C=C(OC2=CC(OC3OC(CO)C(O)C(O)C3O)=CC(O)=C12)C=4C=CC(O)=C(O)C4	7021.6	5809.82	8671.56	10223.3	9932.07	10105.7	7574	7105.96	7682.94
NEG_13595	[M-H]-	Luteolin 7-O-rutinoside	0.0709055	0.810268	0.020928	593.15	4.832		Phenylpropanoids and polyketides	Flavonoids	Flavonoid glycosides	C27H30O15	MGYBYJXAXUBTQF-FOBVWLSUSA-N	O=C1C=C(OC2=CC(OC3OC(COC4OC(C)C(O)C(O)C4O)C(O)C(O)C3O)=CC(O)=C12)C=5C=CC(O)=C(O)C5	6208.2	5629.08	6695.6	7711.32	7169.45	7991.75	6010.01	4699.03	6009.51
NEG_22849	[M-H]-	Macranthoside B	0.0608584	0.922539	0.624136	1073.56	6.084					C53H86O22	KPDVIKCSTOVVEA-KZFFKTSUSA-N	C[C@H]1[C@@H]([C@H]([C@H]([C@@H](O1)O[C@@H]2[C@H]([C@H](CO[C@H]2O[C@H]3CC[C@]4([C@H]([C@]3(C)CO)CC[C@@]5([C@@H]4CC=C6[C@]5(CC[C@@]7([C@H]6CC(CC7)(C)C)C(=O)O)C)C)C)O)O)O)O[C@H]8[C@@H]([C@H]([C@@H]([C@H](O8)CO)O[C@H]9[C@@H]([C@H]([C@@H]([C@H](O9)CO)O)O)O)O)O)O	1342.83	1313.68	2021.53	1709.08	1531.33	1830.42	1203.88	1204.18	1256.03
NEG_3022	[M-H]-	Magnolol	0.3625	0.891966	0.370648	265.118	2.405		Benzenoids	Benzene and substituted derivatives	Biphenyls and derivatives	C18H18O2	VVOAZFWZEDHOOU-UHFFFAOYSA-N	C=CCC1=CC(=C(C=C1)O)C2=C(C=CC(=C2)CC=C)O	72709.8	72310.2	101350	96537.9	90120.7	89551.5	64725.1	65094.4	64791.6
NEG_6049	[M-H]-	Matairesinol	0.219211	0.635997	0.0190662	357.133	6.322					C20H22O6	MATGKVZWFZHCLI-UHFFFAOYNA-N	O=C1OCC(CC2=CC=C(O)C(OC)=C2)C1CC3=CC=C(O)C(OC)=C3	5569.46	4199.39	7000.57	9237.89	8668.47	8460.76	6020.14	6122.95	6061.22
NEG_10904	[M-H]-	Melezitose	0.10678	0.758186	0.0572135	503.167	3.712	C08243	Organic oxygen compounds	Organooxygen compounds	Carbohydrates and carbohydrate conjugates	C18H32O16	QWIZNVHXZXRPDR-WSCXOGSTSA-N	C([C@@H]1[C@H]([C@@H]([C@H]([C@H](O1)O[C@H]2[C@@H]([C@@H](CO)O[C@@]2(CO)O[C@@H]3[C@@H]([C@H]([C@@H]([C@@H](CO)O3)O)O)O)O)O)O)O)O	4545.01	3546.54	5152.95	5806.49	6268.6	5393.58	3076.93	3784.2	3087.77
NEG_11270	[M+Cl]-	Methyl (3R,4R,5R)-5-[(2R,3R,4S,5S,6R)-4,5-dihydroxy-6-(hydroxymethyl)-3-[(E)-3-phenylprop-2-enoyl]oxyoxan-2-yl]oxy-3,4-dihydroxycyclohexene-1-carboxylate	0.149103	0.926065	0.53529	515.137	4.191		Lipids and lipid-like molecules	Fatty Acyls	Fatty acyl glycosides	C23H28O11	DWQNDLRNUNNJHX-NZNOAPCVSA-N	O=C(OC1C(OC(CO)C(O)C1O)OC2CC(=CC(O)C2O)C(=O)OC)C=CC=3C=CC=CC3	9669.9	10087.8	13669.1	12688.2	11570.8	11836.6	9776.54	9705.49	9777.63
NEG_3607	[M-H]-	Methyl heptadecanoate	7.94015	0.72615	0.167194	283.264	11.92		Lipids and lipid-like molecules	Fatty Acyls	Fatty acid esters	C18H36O2	HUEBIMLTDXKIPR-UHFFFAOYSA-N	O=C(OC)CCCCCCCCCCCCCCCC	1.40511e+07	1.50952e+07	7.31016e+06	1.90254e+07	1.62156e+07	1.49641e+07	1.37707e+07	1.37713e+07	1.40501e+07
NEG_4715	[M-H]-	Methyl hexadecanoate	0.0995816	0.905163	0.463477	315.252	9.076					C17H34O2	FLIACVVOZYBSBS-UHFFFAOYSA-N	CCCCCCCCCCCCCCCC(=O)OC	13249.2	14088.3	17187.5	15699.1	19274.1	14216.9	12864	11598.3	13047.8
NEG_378	[M-H]-	Methylsuccinic acid	0.321579	0.647407	0.0621278	131.034	1.202	C08645	Lipids and lipid-like molecules	Fatty Acyls	Fatty acids and conjugates	C5H8O4	WXUAQHNMJWJLTG-UHFFFAOYSA-N	CC(CC(=O)O)C(=O)O	14451.6	13219.8	19416.4	29444.4	23130.6	20158	8286.63	11443	8380.98
NEG_22464	[M-H]-	Microcystin LW	0.373561	1.21404	0.00618362	1023.52	8.262		Organic acids and derivatives	Peptidomimetics	Hybrid peptides	C54H72N8O12	CJIASZBWXIFQMU-LNXRSHCCSA-N	CC(C)C[C@H]\1/C(=N/[C@H]([C@H](C)/C(=N/[C@@H](CC2=CNC3=C2C=CC=C3)/C(=N/[C@@H](/C=C/C(=C/[C@H](C)[C@H](CC4=CC=CC=C4)OC)/C)[C@H](C)/C(=N/[C@H](CCC(=O)N(C)C(=C)/C(=N/[C@H](C)/C(=N1)/O)/O)C(=O)O)/O)/O)/O)C(=O)O)/O	17677.6	17444	18722.2	14818.9	13982.1	15550	15148.9	13350.7	15151.7
NEG_22628	[M-H]-	Microcystin YR	0.117757	1.21495	0.525956	1043.52	7.643		Organic acids and derivatives	Peptidomimetics	Hybrid peptides	C52H72N10O13	OWHASZQTEFAUJC-GJRPNUFSSA-N	C/C(=C\[C@H](C)[C@H](CC1=CC=CC=C1)OC)/C=C/[C@H]\2[C@H](C)/C(=N/[C@H](CCC(=O)N(C)C(=C)/C(=N/[C@H](C)/C(=N/[C@@H](CC3=CC=C(C=C3)O)/C(=N/[C@H]([C@H](C)/C(=N/[C@@H](CCCNC(=N)N)/C(=N2)/O)/O)C(=O)O)/O)/O)/O)C(=O)O)/O	1349.4	2065.05	3136.93	1406.8	2072.39	1913.09	1645.02	1586.91	1617.12
NEG_4205	[M-H]-	Morin	4.49743	0.877668	0.131046	301.037	5.615	C10105	Phenylpropanoids and polyketides	Flavonoids	Flavones	C15H10O7	YXOLAZRVSSWPPT-UHFFFAOYSA-N	C1=CC(=C(C=C1O)O)C2=C(C(=O)C3=C(C=C(C=C3O2)O)O)O	2.4626e+07	2.30468e+07	2.90885e+07	3.01696e+07	2.8452e+07	2.88389e+07	2.41174e+07	2.44655e+07	2.41187e+07
NEG_4750	[M-H]-	Myricetin	0.285758	0.788285	0.0144429	317.031	5.62	C10107	Phenylpropanoids and polyketides	Flavonoids	Flavones	C15H10O8	IKMDFBPHZNJCSN-UHFFFAOYSA-N	C1=C(C=C(C(=C1O)O)O)C2=C(C(=O)C3=C(C=C(C=C3O2)O)O)O	46838.8	42607.7	50347.7	63132.7	56509.5	57697.4	44421.4	46167.9	44429.7
NEG_1995	[M-H]-	Myristic acid	0.342045	0.791216	0.316063	227.202	10.807	C06424	Lipids and lipid-like molecules	Fatty Acyls	Fatty acids and conjugates	C14H28O2	TUNFSRHWOTWDNC-UHFFFAOYSA-N	O=C(O)CCCCCCCCCCCCC	119511	127699	174082	231680	158968	141815	139244	138737	139246
NEG_1203	[M-H]-	N-Acetyl-L-glutamic acid	0.956087	0.977694	0.732939	188.055	0.702	C00624	Organic acids and derivatives	Carboxylic acids and derivatives	Amino acids, peptides, and analogues	C7H11NO5	RFMMMVDNIPUKGG-YFKPBYRVSA-N	O=C(O)CCC(N=C(O)C)C(=O)O	272655	273298	324397	302949	285200	302057	219442	219456	224779
NEG_14434	[M-H]-	Narcissin	0.206585	0.76155	0.0259938	623.157	4.919		Phenylpropanoids and polyketides	Flavonoids	Flavonoid glycosides	C28H32O16	UIDGLYUNOUKLBM-GEBJFKNCSA-N	C[C@H]1[C@@H]([C@H]([C@H]([C@@H](O1)OC[C@@H]2[C@H]([C@@H]([C@H]([C@@H](O2)OC3=C(OC4=CC(=CC(=C4C3=O)O)O)C5=CC(=C(C=C5)O)OC)O)O)O)O)O)O	13397	12942.4	16846.3	19310.9	18042.3	19354.5	13377.9	13379.4	13822.9
NEG_4859	[M-H]-	Neobavaisoflavone	0.435751	8.16502	0.00351576	321.113	2.857		Phenylpropanoids and polyketides	Isoflavonoids	Isoflav-2-enes	C20H18O4	OBGPEBYHGIUFBN-UHFFFAOYSA-N	CC(=CCC1=C(C=CC(=C1)C2=COC3=C(C2=O)C=CC(=C3)O)O)C	6836.31	7065.04	10403.9	1047.88	977.265	951.615	2885	3283.08	2822.57
NEG_1669	[M-H]-	Nepodin	0.0745497	0.895257	0.342585	215.071	5.944					C13H12O3	DMLHPCALHMPJHS-UHFFFAOYSA-N	CC1=CC2=C(C(=CC=C2)O)C(=C1C(=O)C)O	3318.95	3459.49	4578.34	4348.19	4022.07	4315.24	3368.74	3374.31	3075.63
NEG_6300	[M-H]-	Nervonic acid	0.27871	0.196401	0.402329	365.341	12.433	C08323	Lipids and lipid-like molecules	Fatty Acyls	Fatty acids and conjugates	C24H46O2	GWHCXVQVJPWHRF-KTKRTIGZSA-N	O=C(O)CCCCCCCCCCCCCC=CCCCCCCCC	1415.85	876.928	4302.62	30298.6	1500.52	1782.11	3773.18	4137.51	4201.23
NEG_3819	[M-H]-	N-Fructosyl pyroglutamate	0.478913	0.757995	0.0149885	290.087	0.681					C11H17NO8	VMOJEEZNLOLYBG-UHFFFAOYSA-N	C1CC(=O)N(CC2(C(C(C(CO)O2)O)O)O)C1C(=O)O	73786.3	79154.6	92321.2	111854	101463	110250	80923.3	79733.8	80923.4
NEG_13593	[M-H]-	Nicotiflorin	0.362759	0.82215	0.064574	593.149	5.05		Phenylpropanoids and polyketides	Flavonoids	Flavonoid glycosides	C27H30O15	RTATXGUCZHCSNG-QHWHWDPRSA-N	C[C@H]1[C@@H]([C@H]([C@H]([C@@H](O1)OC[C@@H]2[C@H]([C@@H]([C@H]([C@@H](O2)OC3=C(OC4=CC(=CC(=C4C3=O)O)O)C5=CC=C(C=C5)O)O)O)O)O)O)O	96351.1	93411.2	120750	129387	124741	123555	89297.9	94045.1	89346.6
NEG_1238	[M-H]-	Noreugenin	0.178479	0.946009	0.493007	191.033	5.182					C10H8O4	NCUJRUDLFCGVOE-UHFFFAOYSA-N	CC1=CC(=O)C2=C(C=C(C=C2O1)O)O	13184.2	12655.2	15990.2	14887.3	15004.9	14324.5	12015	11499.5	12015.4
NEG_8275	[M-H]-	Octacosanoic acid	0.231798	0.405503	0.334104	423.416	13.366		Lipids and lipid-like molecules	Fatty Acyls	Fatty acids and conjugates	C28H56O2	UTOPWMOLSKOLTQ-UHFFFAOYSA-N	O=C(O)CCCCCCCCCCCCCCCCCCCCCCCCCCC	3172.23	5698.53	3350.06	20806.7	4526.98	4803.7	4876	6317.76	4606.87
NEG_4620	[M-H]-	Octadecanedioic acid	0.190614	0.703351	0.205996	313.238	9.997		Lipids and lipid-like molecules	Fatty Acyls	Fatty acids and conjugates	C18H34O4	BNJOQKFENDDGSC-UHFFFAOYSA-N	O=C(O)CCCCCCCCCCCCCCCCC(=O)O	13430.7	12905.6	15807.9	24843	22648.9	12427.2	16673.7	18697.4	16682.4
NEG_3538	[M-H]-	Oleic acid	0.295596	0.753746	0.0807263	281.248	13.466	C00712	Lipids and lipid-like molecules	Fatty Acyls	Fatty acids and conjugates	C18H34O2	ZQPPMHVWECSIRJ-KTKRTIGZSA-N	O=C(O)CCCCCCCC=CCCCCCCCC	26724.1	29929.9	18388	33919.5	31735.4	33903.8	27648.1	27661.2	29300.2
NEG_835	[M-H]-	Orsellinic acid	0.651255	1.06613	0.606429	167.035	1.995	C01839	Benzenoids	Benzene and substituted derivatives	Benzoic acids and derivatives	C8H8O4	AMKYESDOVDKZKV-UHFFFAOYSA-N	CC1=CC(=CC(=C1C(=O)O)O)O	77482.4	78130.5	106874	80868.9	83498	81838.3	67015.6	67015.6	68028.7
NEG_9482	[M-H]-	Oxy-Kesso-tetra	1.61705	1.49967	0.120079	459.14	3.965		Phenylpropanoids and polyketides	Tetracyclines		C22H24N2O9	OWFJMIVZYSDULZ-UHFFFAOYSA-N	CC1(C2=CC=CC(=C2C(=C3C1C(C4C(C(=O)C(=C(C4(C3=O)O)O)C(=N)O)N(C)C)O)O)O)O	206254	204084	327544	175895	167506	148627	141484	139807	150192
NEG_15744	[M-H]-	PA 34:2|PA 16:0_18:2	1.18738	1.29652	0.251554	671.466	13.171					C37H69O8P	YQMUIZXKIKXZHD-UHFFFAOYSA-N	O=C(OCC(OC(=O)CCCCCCCC=CCC=CCCCCC)COP(=O)(O)O)CCCCCCCCCCCCCCC	180426	189203	122310	162833	114623	101973	135704	153138	135752
NEG_16475	[M-H]-	PA 36:3|PA 18:1_18:2	0.338085	1.18842	0.0523136	697.477	13.239					C39H71O8P	MVSJLGUSXDKOAR-UHFFFAOYSA-N	O=C(OCC(OC(=O)CCCCCCCC=CCC=CCCCCC)COP(=O)(O)O)CCCCCCCC=CCCCCCCCC	16139.6	16393.3	14108.7	14158.7	12610.2	12477.8	14088	15288.3	13214
NEG_16420	[M-H]-	PA 36:4|PA 18:2_18:2	0.710073	1.23698	0.158106	695.463	12.881					C39H69O8P	OBXRDFNCKFWKNY-UHFFFAOYSA-N	O=C(OCC(OC(=O)CCCCCCCC=CCC=CCCCCC)COP(=O)(O)O)CCCCCCCC=CCC=CCCCCC	68594.8	68713.9	59851.4	66015.9	49505.7	43866.7	57193.4	57665.4	57512.4
NEG_16372	[M-H]-	PA 36:5|PA 18:2_18:3	0.727815	1.24829	0.0186579	693.448	12.586					C39H67O8P	AQTVREATJUABJU-UHFFFAOYSA-N	O=C(OCC(OC(=O)CCCCCCCC=CCC=CCC=CCC)COP(=O)(O)O)CCCCCCCC=CCC=CCCCCC	61675.4	63281.2	65681.7	56992.7	48795.2	46931.3	52284.9	53031.3	52673.3
NEG_2747	[M-H]-	Palmitic acid	1.30299	1.07211	0.762649	255.234	11.19	C00249	Lipids and lipid-like molecules	Fatty Acyls	Fatty acids and conjugates	C16H32O2	IPCSVZSSVZVIGE-UHFFFAOYSA-N	O=C(O)CCCCCCCCCCCCCCC	652385	503321	602206	758862	369521	511286	400564	400581	405882
NEG_2664	[M-H]-	Palmitoleic acid	0.460308	0.719709	0.0861668	253.215	10.993		Lipids and lipid-like molecules	Fatty Acyls	Fatty acids and conjugates	C16H30O2	SECPZKHBENQXJG-FPLPWBNLSA-N	O=C(O)CCCCCCCC=CCCCCCC	51451.9	47067.6	69840	90572.5	67903.4	75451.3	52310.6	52329.6	53288.3
NEG_19638	[M+HCOO]-	PC 36:3|PC 18:1_18:2	0.16327	0.840142	0.373798	828.573	13.763					C44H82NO8P	GDWULUGDXGHJIJ-UHFFFAOYSA-N	O=C(OCC(OC(=O)CCCCCCCC=CCC=CCCCCC)COP(=O)([O-])OCC[N+](C)(C)C)CCCCCCCC=CCCCCCCCC	10133.5	9977.18	5792.51	11707	8857.42	10267.5	8855.21	8774.07	8855.84
NEG_19538	[M+HCOO]-	PC 36:5|PC 18:2_18:3	0.161911	0.862985	0.0475162	824.544	12.964					C44H78NO8P	HZGAVPNEGHQJID-UHFFFAOYSA-N	O=C(OCC(OC(=O)CCCCCCCC=CCC=CCC=CCC)COP(=O)([O-])OCC[N+](C)(C)C)CCCCCCCC=CCC=CCCCCC	26946.4	27817.8	23510	29015.5	30464.7	31221.6	24856	23350.3	26069.3
NEG_545	[M-H]-	p-Coumaraldehyde	0.253091	0.848231	0.121748	147.045	4.331		Phenylpropanoids and polyketides	Cinnamaldehydes		C9H8O2	CJXMVKYNVIGQBS-UHFFFAOYSA-N	O=CC=CC1=CC=C(O)C=C1	54941.9	55144.6	71510.9	72415.8	71542.9	70130.8	52701	52706.3	53748.6
NEG_16917	[M-H]-	PE 34:2	0.486781	0.699359	0.30281	714.504	13.684					C39H74NO8P	HBZNVZIRJWODIB-BCTRXSSUSA-N		44376.4	42722.8	8746.3	46612.4	44766	45669.2	36328	35654.7	37878.1
NEG_16846	[M-H]-	PE 34:3|PE 16:0_18:3	0.45918	0.725549	0.339732	712.49	13.291					C39H72NO8P	QONZHKTZKTUIMU-UHFFFAOYSA-N	O=C(OCC(OC(=O)CCCCCCCC=CCC=CCC=CCC)COP(=O)(O)OCCN)CCCCCCCCCCCCCCC	43538.6	41727.1	10055.2	46923.5	39479.3	44974.8	37151	37432.9	35643.5
NEG_17576	[M-H]-	PE 36:3	0.0954154	0.776046	0.382539	740.519	13.764					C41H76NO8P	GKAFCSRKMWFPSJ-RQOIEFAZSA-N		2471.21	2099.36	762.648	2426.9	2195.52	2249.88	1818.77	1793.87	1809.79
NEG_6816	[M-H]-	Pentacosanoic acid	0.327574	0.312543	0.416407	381.37	13.147		Lipids and lipid-like molecules	Fatty Acyls	Fatty acids and conjugates	C25H50O2	MWMPEAHGUXCSMY-UHFFFAOYSA-N	O=C(O)CCCCCCCCCCCCCCCCCCCCCCCC	4404.66	2350.57	11570.3	48630.5	6609.96	3393.19	10724	2774.39	13026.9
NEG_2340	[M-H]-	Pentadecanoic acid	0.262361	0.648079	0.357294	241.215	11.028	C16537	Lipids and lipid-like molecules	Fatty Acyls	Fatty acids and conjugates	C15H30O2	WQEPLUUGTLDZJY-UHFFFAOYSA-N	O=C(O)CCCCCCCCCCCCCC	14696.2	13922.3	27306.1	46161.1	21102.9	19028.9	19806.3	19859.1	19845.3
NEG_9106	[M-H]-	Pentose-Hexose + C10H17	0.693591	1.01117	0.92297	447.221	6.393		Lipids and lipid-like molecules	Prenol lipids	Terpene glycosides	C21H36O10	IEGFOTASSBZIBZ-UHFFFAOYSA-N	CC(=CCCC(=CCOC1C(C(C(C(COC2C(C(C(CO2)O)O)O)O1)O)O)O)C)C	112484	116340	155170	128011	123181	128560	97067.3	97072.1	105749
NEG_17852	[M-H]-	PG 34:0	0.571534	0.254806	0.0939892	749.532	14.002					C40H79O10P	KBPVYRBBONZJHF-UHFFFAOYSA-N		8825.98	10989.4	1504.35	12642.4	43988.4	27039.7	74022.2	74028	68446.8
NEG_17740	[M-H]-	PG 34:2|PG 16:0_18:2	0.646908	0.661997	0.0564467	745.504	13.023					C40H75O10P	ATBOMIWRCZXYSZ-UHFFFAOYSA-N	O=C(OCC(OC(=O)CCCCCCCC=CCC=CCCCCC)COP(=O)(O)OCC(O)CO)CCCCCCCCCCCCCCC	70113.5	74682.3	37631.2	91845.3	90921.6	92803.9	66571.9	66574.6	68109.4
NEG_17609	[M-H]-	PG 34:4|PG 16:1_18:3	0.550287	0.760252	0.00114821	741.469	12.542					C40H71O10P	BFIMUUYOALOYGB-UHFFFAOYSA-N	O=C(OCC(OC(=O)CCCCCCCC=CCC=CCC=CCC)COP(=O)(O)OCC(O)CO)CCCCCCCC=CCCCCCC	105723	109530	97203.7	139820	136641	134529	96918.8	96813.6	96919
NEG_18434	[M-H]-	PG 36:2	0.22873	0.601418	0.135579	773.529	13.791					C42H79O10P	DSNRWDQKZIEDDB-CLFAGFIQSA-N	CCCCCCCC/C=C\CCCCCCCC(=O)OCC(COP(=O)(O)OCC(CO)O)OC(=O)CCCCCCC/C=C\CCCCCCCC	7483.45	6671.65	1654.96	8041.66	9526.48	8719.8	6121.89	6167.21	6176.21
NEG_436	[M-H]-	Phenylacetic acid	0.30905	0.632492	0.00435499	135.044	2.641	C07086	Benzenoids	Benzene and substituted derivatives		C8H8O2	WLJVXDMOQOGPHL-UHFFFAOYSA-N	C1=CC=C(C=C1)CC(=O)O	9464.03	9776.17	12440.4	17569.3	15953.9	16565.3	10622	10496.1	11243.3
NEG_784	[M-H]-	Phenylalanine	0.182089	0.850643	0.328811	164.071	2.624	C00079	Organic acids and derivatives	Carboxylic acids and derivatives	Amino acids, peptides, and analogues	C9H11NO2	COLNVLDHVKWLRT-QMMMGPOBSA-N	O=C(O)C(N)CC=1C=CC=CC1	13848.5	12551.8	20447.4	19019.7	17916.9	18136.6	12704	14227.6	12711.1
NEG_13220	[M+FA-H]-	Phillyrin	0.125192	0.868167	0.49815	579.204	3.395					C27H34O11	KFFCKOBAHMGTMW-UHFFFAOYNA-N	OCC1OC(OC2=CC=C(C=C2OC)C3OCC4C(OCC34)C5=CC=C(OC)C(OC)=C5)C(O)C(O)C1O	4232.21	4233.29	7466.52	6123.22	5919.37	6308.75	3848.51	4077.11	3849.17
NEG_3269	[M-H]-	Phloretin	0.535925	2.65917	0.00208802	273.077	5.886	C00774	Phenylpropanoids and polyketides	Linear 1,3-diarylpropanoids	Chalcones and dihydrochalcones	C15H14O5	VGEREEWJJVICBM-UHFFFAOYSA-N	C1=CC(=CC=C1CCC(=O)C2=C(C=C(C=C2O)O)O)O	14387.5	14881.8	18845.2	6064.9	6062.87	5966.04	9259.25	9655.33	9227.14
NEG_8677	[M-H]-	Phlorizin	0.275852	0.897203	0.105272	435.127	4.997	C01604	Phenylpropanoids and polyketides	Flavonoids	Flavonoid glycosides		IOUVKUPGCMBWBT-QNDFHXLGSA-N	C1=CC(=CC=C1CCC(=O)C2=C(C=C(C=C2O[C@H]3[C@@H]([C@H]([C@@H]([C@H](O3)CO)O)O)O)O)O)O	79415	86886.4	95936.2	97674.2	96501.6	98107.9	74699.3	74705.7	80087.4
NEG_795	[M-H]-	Phthalic acid	0.458473	0.643588	0.00638489	165.018	2.893	C01606	Benzenoids	Benzene and substituted derivatives	Benzoic acids and derivatives	C8H6O4	XNGIFLGASWRNHJ-UHFFFAOYSA-N	O=C(O)C=1C=CC=CC1C(=O)O	22034.2	22755.4	29830.2	40332.7	37452.5	38158.3	26121	25567.4	26631
NEG_19809	[M-H]-	PI 34:1	0.0934101	0.890956	0.305687	835.517	12.003					C43H81O13P	PDLAMJKMOKWLAJ-ZCXUNETKSA-N		15473.2	18397.4	20243.7	21327.9	17716.6	21692.8	13622.1	13623.8	16685.2
NEG_20082	[M-H]-	PI 35:2	0.161445	1.03118	0.848174	847.525	12.193					C44H81O13P	AJAKJCJJRMUWFW-OHNCOSGTSA-N		9933.24	7773.29	6561.06	8079.59	6567.06	8887.15	5410.95	5430.71	6056.94
NEG_20364	[M-H]-	PI 36:2	0.182656	0.867796	0.0425424	861.533	12.75					C45H83O13P	KZVRAFHIKMDULK-MLWYYCKJSA-N		33125.3	33350.3	30126.1	38186.2	38629.5	34502.7	27409	26920.7	29428.3
NEG_20232	[M-H]-	PI 36:5	0.208172	0.655955	0.069833	855.49	13.177					C45H77O13P	FQGSWQFJOVVRRB-LPHKCNJWSA-N		6936.29	7073.58	3608.41	9545.52	9429.5	7883.95	6708.71	6955.92	6955.64
NEG_11055	[M+FA-H]-	p-Mentha-1-ene-8-yl 6-O-(alpha-L-rhamnopyranosyl)-beta-D-glucopyranoside	0.454299	0.964904	0.744947	507.245	6.506		Organic oxygen compounds	Organooxygen compounds	Carbohydrates and carbohydrate conjugates	C22H38O10	JIDXOGPQCVBGSC-BXUICYMCSA-N	CC1=CCC(CC1)C(C)(C)O[C@H]2[C@@H]([C@H]([C@@H]([C@@H](CO[C@H]3[C@@H]([C@@H]([C@H]([C@H](C)O3)O)O)O)O2)O)O)O	67574.2	65360.2	89593.2	76446.5	76882.7	77292.4	55112.9	55121.8	59780.5
NEG_10462	[M-H]-	Polygalic acid	0.263417	0.791925	0.280031	487.304	4.495					C29H44O6	VZRKWGPIZJDNHC-RFBWYFLRSA-N	C[C@@]12CCC3[C@@](C1CCC4=C2CC[C@@]5(C4CC(CC5)(C)C)C(=O)O)(C[C@@H]([C@@H]([C@@]3(C)C(=O)O)O)O)C	103691	98557.6	92727.7	103377	165066	104038	102015	104371	102025
NEG_2278	[M-C6H10O5-H]-	Primuliten	0.167199	0.959245	0.893056	239.128	4.232		Phenylpropanoids and polyketides	Flavonoids	Flavones	C15H10O3	IYBLVRRCNVHZQJ-UHFFFAOYSA-N	O=C1C=C(OC=2C=CC=C(O)C12)C=3C=CC=CC3	3781.98	4901.84	9640.98	5885.32	6540.64	6677.38	5271	5926.4	3958.86
NEG_847	[M-H]-	Pyridoxine	0.0785385	0.892956	0.370837	168.139	7.159	C00314	Organoheterocyclic compounds	Pyridines and derivatives	Pyridoxines	C8H11NO3	LXNHXLLTXMVWPM-UHFFFAOYSA-N	OC=1C(=NC=C(C1CO)CO)C	26671.6	27589.5	28191.9	27587.9	37261.4	27487.9	25144.6	25154.7	25795.1
NEG_4204	[M-H]-	Quercetin	0.475186	0.666925	0.0365435	301.037	4.638	C00389	Phenylpropanoids and polyketides	Flavonoids	Flavones	C15H10O7	REFJWTPEDVJJIY-UHFFFAOYSA-N	C1=CC(=C(C=C1C2=C(C(=O)C3=C(C=C(C=C3O2)O)O)O)O)O	28610.5	25077.2	41528.9	46952.8	46013.6	49803.2	30121	27907.1	34013.6
NEG_14484	[M-H]-	Quercetin-3,4'-O-di-beta-glucoside	0.180145	0.774608	0.16446	625.14	4.084					C27H30O17	RPVIQWDFJPYNJM-UHFFFAOYNA-N	O=C1C(OC2OC(CO)C(O)C(O)C2O)=C(OC=3C=C(O)C=C(O)C13)C=4C=CC(OC5OC(CO)C(O)C(O)C5O)=C(O)C4	9080.46	10678.2	15497.3	15642.7	14029.9	15842	7440.06	11552.2	7439.18
NEG_10951	[M-H]-	Quercetin 3-O-(6''-acetyl-glucoside)	0.237299	0.747889	0.0244995	505.096	5.024		Phenylpropanoids and polyketides	Flavonoids	Flavonoid glycosides	C23H22O13	IGLUNMMNDNWZOA-LNNZMUSMSA-N	O=C(OCC1OC(OC=2C(=O)C=3C(O)=CC(O)=CC3OC2C=4C=CC(O)=C(O)C4)C(O)C(O)C1O)C	16006.3	16433.8	20615.4	22018.5	24083.5	24838.2	15801.7	15805.5	16436.4
NEG_18360	[M-H]-	Quercetin 3-rutinoside 7-galactoside	0.173647	0.884834	0.297687	771.194	4.64		Phenylpropanoids and polyketides	Flavonoids	Flavonoid glycosides	C33H40O21	SPUFXPFDJYNCFD-UHFFFAOYSA-N	CC1C(C(C(C(OCC2C(C(C(C(O2)OC3=C(C4=CC(=C(C=C4)O)O)OC5=C(C(=CC(=C5)OC6C(C(C(C(CO)O6)O)O)O)O)C3=O)O)O)O)O1)O)O)O	18638	18441.4	25229.9	24158.8	22929.4	23331	17455.7	17457.7	17913.3
NEG_14993	[M+Cl]-	Quercetin 5-Glc-Rha	0.376536	0.647695	0.0358143	645.12	4.979	C17563	Phenylpropanoids and polyketides	Flavonoids	Flavonoid glycosides	C27H30O16	CAENGMLSMONNBU-QLYOBGCHSA-N	C[C@H]1[C@@H]([C@H]([C@H]([C@@H](O1)OC2=C(C3=CC(=C(C=C3)O)O)OC4=C(C(=CC(=C4)O)O)C2=O)O)O)O[C@H]5[C@@H]([C@H]([C@@H]([C@@H](CO)O5)O)O)O	15523.6	14128	23603.8	28365.4	25504.4	28353.1	17002.1	17299.3	17071.5
NEG_9072	[M-H]-	Quercitrin	0.164833	0.766737	0.0224213	447.094	5.831	C01750	Phenylpropanoids and polyketides	Flavonoids	Flavonoid glycosides	C21H20O11	OXGUCUVFOIWWQJ-HQBVPOQASA-N	C[C@H]1[C@@H]([C@H]([C@H]([C@@H](O1)OC2=C(OC3=CC(=CC(=C3C2=O)O)O)C4=CC(=C(C=C4)O)O)O)O)O	8808.23	8870.74	11216.9	12321.7	12884.8	12480.4	8852.36	9321.24	8854.58
NEG_4140	[M-H]-	(R)-2-Hydroxystearic acid	0.247529	0.692317	0.320816	299.256	11.149					C18H36O3	KIHBGTRZFAVZRV-QGZVFWFLSA-N	CCCCCCCCCCCCCCCC[C@H](C(=O)O)O	28387.7	26725.1	32166.7	64390.1	33710.9	27967.7	30360.4	30360.5	30397.4
NEG_14849	[M-H]-	Rhamnetin 3-sophoroside	0.0547785	0.869647	0.362529	639.156	3.704		Phenylpropanoids and polyketides	Flavonoids	Flavonoid glycosides	C28H32O17	CEZKIFXYWPTANH-HGVYTWBRSA-N	O=C1C(OC2OC(CO)C(O)C(O)C2OC3OC(CO)C(O)C(O)C3O)=C(OC4=CC(OC)=CC(O)=C14)C=5C=CC(O)=C(O)C5	2762.1	2737.29	3662.15	2859.96	3835.04	3839.77	2733.97	2668.69	2736.85
NEG_13146	[M-H]-	Rhoifolin	0.159697	1.10929	0.619252	577.157	3.627					C27H30O14	RPMNUQRUHXIGHK-URYCSNAJSA-N	CC1[C@@H]([C@@H](C([C@@H](O1)OC2[C@@H]([C@@H](C(O[C@H]2OC3=CC(=C4C(=C3)OC(=CC4=O)C5=CC=C(C=C5)O)O)CO)O)O)O)O)O	4500.73	5389.24	7173.64	6443.98	4792.85	4145.58	3942.61	3945.08	3998.9
NEG_599	[M-H]-	(R)-(-)-mandelic acid	0.250142	0.939304	0.606535	151.039	3.257					C8H8O3	IWYDHOAUDWTVEP-SSDOTTSWSA-N	C1=CC=C(C=C1)[C@H](C(=O)O)O	23722.8	24553.8	33511.8	29757.8	28822.9	28492.6	22034	21676	24008.9
NEG_4137	[M-H]-	Roccellic acid	0.0299183	0.825548	0.342396	299.22	9.607		Lipids and lipid-like molecules	Fatty Acyls	Fatty acids and conjugates	C17H32O4	CADNMISJDLVPCK-LSDHHAIUSA-N	O=C(O)C(C)C(C(=O)O)CCCCCCCCCCCC	8228.47	6676.58	8636.47	12205.6	8919.68	7390.99	9164.86	9190.93	8186.11
NEG_5005	[M-H]-	Rocellaric acid	0.249239	0.530783	0.443518	325.235	8.739		Organoheterocyclic compounds	Lactones	Gamma butyrolactones	C19H34O4	WLGALFYTFVOQPY-BBWFWOEESA-N	CCCCCCCCCCCCC[C@@H]1[C@H]([C@H](C)C(=O)O1)C(=O)O	8702.52	7058.41	17725.6	43291.9	10335.4	9461.54	10489.9	10552.9	12138.4
NEG_10624	[M-H]-	Rubranoside A	0.232766	0.801942	0.129225	493.206	5.861		Phenylpropanoids and polyketides	Diarylheptanoids	Linear diarylheptanoids	C25H34O10	LSEDQFLRUJOXDX-SBOHWPTNSA-N	OC1=CC=C(C=C1O)CCCCC(OC2OC(CO)C(O)C(O)C2O)CCC3=CC=C(O)C(O)=C3	22547.4	23718.8	33139.3	34304	31829.4	32883.1	23792	24170.2	23794.4
NEG_14052	[M-H]-	Rutin	4.7432	0.930181	0.262277	609.143	4.643	C05625	Phenylpropanoids and polyketides	Flavonoids	Flavonoid glycosides	C27H30O16	IKGXIBQEEMLURG-NVPNHPEKSA-N	O=C1C(OC2OC(COC3OC(C)C(O)C(O)C3O)C(O)C(O)C2O)=C(OC=4C=C(O)C=C(O)C14)C=5C=CC(O)=C(O)C5	1.15175e+07	1.22524e+07	1.3929e+07	1.32774e+07	1.35815e+07	1.36697e+07	1.11879e+07	1.11289e+07	1.13949e+07
NEG_541	[M-H]-	(S)-2-Hydroxy-2-methylsuccinic acid	0.458445	0.712637	0.00823437	147.029	0.7	C00815	Lipids and lipid-like molecules	Fatty Acyls	Fatty acids and conjugates	C5H8O5	XFTRTWQBIOMVPK-YFKPBYRVSA-N	C[C@](CC(=O)O)(C(=O)O)O	38246.1	40044.9	48594.8	61881.5	56878.9	59290.6	40576	41686.4	38975.9
NEG_6851	[M-H]-	S-Adenosyl-L-homocysteine	0.113608	0.843593	0.0739004	383.109	9.025	C00021	Nucleosides, nucleotides, and analogues	5'-deoxyribonucleosides	5'-deoxy-5'-thionucleosides	C14H20N6O5S	ZJUKTBDSGOFHSH-WFMPWKQPSA-N	C(CSC[C@@H]1[C@H]([C@H]([C@H](N2C=NC3=C2N=CN=C3N)O1)O)O)[C@@H](C(=O)O)N	16810.5	17586.2	21257.3	22209.1	21207.5	22556	16465.6	16729.2	16467.3
NEG_18558	[M-H]-	Saikosaponin a	0.139621	0.957361	0.724356	779.455	10.165					C42H68O13	KYWSCMDFVARMPN-UHFFFAOYNA-N	OCC1OC(OC2C(O)C(OC(C)C2O)OC3CCC4(C)C5C=CC67OCC8(CCC(C)(C)CC68)C(O)CC7(C)C5(C)CCC4C3(C)CO)C(O)C(O)C1O	9274.34	7406	10960.4	9501.3	9089.1	10281.4	7209.75	7150.74	8437.27
NEG_19551	[M+FA-H]-	Saikosaponin b2	0.189618	0.727111	0.0720428	825.464	9.954					C42H68O13	WRYJYFCCMSVEPQ-UHFFFAOYNA-N	OCC1OC(OC2C(O)C(OC(C)C2O)OC3CCC4(C)C5C=CC6=C7CC(C)(C)CCC7(CO)C(O)CC6(C)C5(C)CCC4C3(C)CO)C(O)C(O)C1O	8575.63	7743.03	11539.2	14000.4	13186	11126.7	8946.78	8971.92	10836.1
NEG_21328	[M-H]-	Saikosaponin C	0.0357171	0.824239	0.0905843	925.492	11.393					C48H78O17	PYJMYPPFWASOJX-UHFFFAOYNA-N	OCC1OC(OCC2OC(OC3CCC4(C)C5C=CC6=C7CC(C)(C)CCC7(CO)C(O)CC6(C)C5(C)CCC4C3(C)C)C(O)C(O)C2OC8OC(C)C(O)C(O)C8O)C(O)C(O)C1O	1712.48	2121.86	2392.14	2472.71	2516.98	2564.54	1926.51	2397.25	1930.78
NEG_312	[M-H]-	Salicyl alcohol	0.135372	0.910114	0.492793	123.045	2.384	C02323	Benzenoids	Benzene and substituted derivatives	Benzyl alcohols	C7H8O2	CQRYARSYNCAZFO-UHFFFAOYSA-N	OC=1C=CC=CC1CO	8088	7619.13	11355.3	9902.77	10130.4	9702.14	7311.07	7884.7	7311.75
NEG_462	[M-H]-	Salicylic acid	0.235789	0.860799	0.145776	137.023	2.394	C00805	Benzenoids	Benzene and substituted derivatives	Benzoic acids and derivatives	C7H6O3	YGSDEFSMJLZEOE-UHFFFAOYSA-N		53097.5	55531.3	69971.1	70879.3	67912	68690.1	53675.2	53679.4	57015
NEG_4112	[M-H]-	Salicylic acid glucoside	0.148041	0.820977	0.15204	299.075	2.543		Organic oxygen compounds	Organooxygen compounds	Carbohydrates and carbohydrate conjugates	C13H16O8	TZPBMNKOLMSJPF-UHFFFAOYSA-N	C1=CC(=C(C=C1)OC2C(C(C(C(CO)O2)O)O)O)C(=O)O	15266.3	17042.1	21995.7	23527.3	20225.6	22392.9	14548	14553.5	16640.6
NEG_7068	[M-H]-	Scaposin	0.118772	0.916532	0.562031	389.089	4.26		Phenylpropanoids and polyketides	Flavonoids	O-methylated flavonoids	C19H18O9	NYKXAPFHNLNAIJ-UHFFFAOYSA-N	O=C1C=C(OC=2C(OC)=C(O)C(OC)=C(O)C12)C=3C=C(O)C(OC)=C(OC)C3	5702.96	5261	8146.84	6664.01	7327.57	6859.64	5316.49	5956.22	5267.27
NEG_13596	[M-H]-	Scolymoside	0.0961322	0.853248	0.327294	593.158	2.539		Phenylpropanoids and polyketides	Flavonoids	Flavonoid glycosides	C27H30O15	SHPPXMGVUDNKLV-KMFFXDMSSA-N	C[C@H]1[C@@H]([C@H]([C@H]([C@@H](O1)O[C@@H]2[C@H]([C@@H]([C@H](O[C@H]2OC3=CC(=C4C(=C3)OC(=CC4=O)C5=CC(=C(C=C5)O)O)O)CO)O)O)O)O)O	4189.86	3776.49	6045.24	5682.73	5116.16	5622.57	3386.84	3388.24	3619.9
NEG_1242	[M-H]-	Scopoletin	0.134015	0.789735	0.102298	191.037	4.127	C01752	Phenylpropanoids and polyketides	Coumarins and derivatives	Hydroxycoumarins	C10H8O4	RODXRVNMMDRFIK-UHFFFAOYSA-N	O=C1OC=2C=C(O)C(OC)=CC2C=C1	6452.64	6266.28	9087.75	9115.99	9403.79	9092.87	6699.8	6700.08	6949.78
NEG_1417	[M-H]-	Sebacic acid	0.182536	0.748364	0.210175	201.113	5.733	C08277	Lipids and lipid-like molecules	Fatty Acyls	Fatty acids and conjugates	C10H18O4	CXMXRPHRNRROMY-UHFFFAOYSA-N	C(CCCCC(=O)O)CCCC(=O)O	15473.1	15964.7	22211.4	30525.3	21890.2	19273.2	16173.5	15327.6	16246.2
NEG_16133	[M-H]-	Secoisolariciresinol diglucoside	0.20208	0.899492	0.596634	685.264	4.201					C32H46O16	SBVBJPHMDABKJV-UHFFFAOYNA-N	OC1=CC=C(C=C1OC)CC(COC2OC(CO)C(O)C(O)C2O)C(COC3OC(CO)C(O)C(O)C3O)CC4=CC=C(O)C(OC)=C4	20144.7	14113.8	27138.2	23054.8	24846.9	20355.4	19770	19770.2	18689.2
NEG_23240	[M-H]-	Siamenoside I	0.114791	1.00517	0.966398	1123.59	6.061					C54H92O24	XJIPREFALCDWRQ-IMRZRGGQSA-N	CC(CCC(C(C)(C)O)OC1C(C(C(C(O1)COC2C(C(C(C(O2)CO)O)O)O)O)O)OC3C(C(C(C(O3)CO)O)O)O)C4CC[C@@]5([C@@]4(CC([C@@]6(C5CC=C7C6CCC(C7(C)C)OC8C(C(C(C(O8)CO)O)O)O)C)O)C)C	4925.68	4133.28	5384.47	5616.74	4401.8	4350.66	3566.2	3694.51	3670.95
NEG_1876	[M-H]-	Sinapic acid	0.177978	0.653025	0.0167042	223.062	3.922					C11H12O5	PCMORTLOPMLEFB-UHFFFAOYSA-N	O=C(O)C=CC=1C=C(OC)C(O)=C(OC)C1	3463.91	4246.51	5329.15	6430.84	7094.2	6442.92	4771.86	4374.29	4772.61
NEG_21232	[M-H]-	Solasodine base + 2H, 1O, O-Hex-Hex-Hex	0.158596	0.718036	0.078141	916.478	12.661		Lipids and lipid-like molecules	Steroids and steroid derivatives	Steroidal glycosides	C45H75NO18	BEHAFIHZKYCTOR-UHFFFAOYSA-N	CC1CC(C2(C(C)C3C(CC4C5CCC6CC(CCC6(C)C5CCC43C)OC7C(C(C(C(CO)O7)OC8C(C(C(C(CO)O8)O)O)OC9C(C(C(C(CO)O9)O)O)O)O)O)O2)NC1)O	6933.43	6472.91	3977.03	8005.83	7583.47	8620.3	6424.84	6957.87	6365.02
NEG_1082	[M-H]-	Sorbo	0.481369	0.99647	0.972962	181.071	0.635		Organic oxygen compounds	Organooxygen compounds	Carbohydrates and carbohydrate conjugates	C6H14O6	FBPFZTCFMRRESA-NQAPHZHOSA-N	C([C@H]([C@@H]([C@H](C(CO)O)O)O)O)O	59923.7	61508.1	80249	69043.1	67774.9	65577.2	56092	56096.9	57924.1
NEG_21163	[M-H]-	Soyasapogenol B base + O-HexA-Pen-dHex	0.103651	0.998185	0.994116	911.497	10.316		Lipids and lipid-like molecules	Prenol lipids	Terpene glycosides	C47H76O17	IBZLICPLPYSFNZ-UHFFFAOYSA-N	CC1C(C(C(C(O1)OC2C(C(COC2OC3C(C(C(C(=O)O)OC3OC4CCC5(C)C(CCC6(C)C5CC=C7C8CC(C)(C)CC(C8(C)CCC76C)O)C4(C)CO)O)O)O)O)O)O)O	2041.64	1932.7	3652.82	2396.89	2311.35	2932.79	2099.3	2100.11	1959.02
NEG_21519	[M-H]-	Soyasaponin Bb	0.131503	0.772597	0.182591	941.498	12.66					C48H78O18	PTDAHAWQAGSZDD-UHFFFAOYNA-N	O=C(O)C1OC(OC2CCC3(C)C(CCC4(C)C3CC=C5C6CC(C)(C)CC(O)C6(C)CCC54C)C2(C)CO)C(OC7OC(CO)C(O)C(O)C7OC8OC(C)C(O)C(O)C8O)C(O)C1O	4860.09	5654.04	2977.19	6233.03	5709.48	5519.78	4680	5227.51	4280.26
NEG_13989	[M-H]-	Spinosin	0.16109	0.589556	0.168116	607.158	1.876					C28H32O15	VGGSULWDCMWZPO-ODEMIOGVSA-N	COC1=C(C(=C2C(=C1)OC(=CC2=O)C3=CC=C(C=C3)O)O)[C@H]4[C@@H]([C@H]([C@@H]([C@H](O4)CO)O)O)O[C@H]5[C@@H]([C@H]([C@@H]([C@H](O5)CO)O)O)O	2952.85	3431.12	425.403	3864.19	4050.99	3634.82	2618	1677.16	2873.96
NEG_9621	[M-H]-	Spiraeoside	0.577364	0.697432	0.0299056	463.087	5.305		Phenylpropanoids and polyketides	Flavonoids	Flavonoid glycosides	C21H20O12	OIUBYZLTFSLSBY-HMGRVEAOSA-N	C1=CC(=C(C=C1C2=C(C(=O)C3=C(C=C(C=C3O)O)O2)O)O)O[C@H]4[C@@H]([C@H]([C@@H]([C@@H](CO)O4)O)O)O	52516.9	51425.4	73751.2	90439.1	82937.9	81405.6	51121.8	51140.8	56420.5
NEG_3605	[M-H]-	Stearic acid	0.122331	0.797938	0.307537	283.262	11.19	C01530	Lipids and lipid-like molecules	Fatty Acyls	Fatty acids and conjugates	C18H36O2	QIQXTHQIDYTFRH-UHFFFAOYSA-N	O=C(O)CCCCCCCCCCCCCCCCC	16092.7	16961.5	15163.8	27028.2	16898	16502.1	15914.3	22290.6	15930.3
NEG_14911	[M-H]-	Steviolbioside	0.120106	0.698198	0.0065134	641.312	9.481					C32H50O13	OMHUCGDTACNQEX-OSHKXICASA-N	C[C@@]12CCC[C@@]([C@H]1CC[C@]34[C@H]2CC[C@](C3)(C(=C)C4)O[C@H]5[C@@H]([C@H]([C@@H]([C@H](O5)CO)O)O)O[C@H]6[C@@H]([C@H]([C@@H]([C@H](O6)CO)O)O)O)(C)C(=O)O	2609.84	2767.02	2681.81	4218.43	3862.07	3461.61	2696.81	2711.29	2090.76
NEG_260	[M-H]-	Succinic acid	0.498653	0.701845	0.000836148	117.019	0.728		Organic acids and derivatives	Carboxylic acids and derivatives	Dicarboxylic acids and derivatives	C4H6O4	KDYFGRWQOYBRFD-UHFFFAOYSA-N	O=C(O)CCC(=O)O	41219.5	42857.4	47955.8	62887.5	63337.4	61897.3	39689.7	39691.1	40935.7
NEG_11898	[M-H]-	Tenuigenin	0.105532	0.974437	0.681883	535.286	12.754					C30H45ClO6	CWHJIJJSDGEHNS-JUXXGFFYSA-N	C[C@@]12CCC3[C@@]([C@H]1C[C@@H](C4=C2CC[C@@]5([C@@H]4CC(CC5)(C)C)C(=O)O)CCl)(C[C@@H]([C@@H]([C@]3(C)C(=O)O)O)O)C	3485.54	3649.89	4200.52	3807.28	3826.42	3999.63	3729	3884.05	3352.97
NEG_6373	[M-H]-	Tetracosanoic acid	0.459051	0.16072	0.355494	367.352	12.971	C08320	Lipids and lipid-like molecules	Fatty Acyls	Fatty acids and conjugates	C24H48O2	QZZGJDVWLFXDLK-UHFFFAOYSA-N		3317.23	2854.49	6247.45	67092.1	6472.24	3707.89	9148	3875.73	15965.4
NEG_14393	[M-H]-	Thalsimidine	0.304975	0.64072	0.0130071	621.254	6.973					C37H38N2O7	CLDCTFPNFRITPI-UHFFFAOYNA-N	OC=1C(OC)=C(OC)C=2OC3=CC=4C(=NCCC4C=C3OC)CC5=CC=C(OC6=CC(=CC=C6OC)CC7C2C1CCN7C)C=C5	9372.63	11058.5	13912.9	19008.3	18041.5	16552.3	9205.36	9207.96	10427.6
NEG_433	[M-H]-	Threonic acid	0.263866	0.794922	0.0265219	135.03	0.635	C01620	Organic oxygen compounds	Organooxygen compounds	Carbohydrates and carbohydrate conjugates	C4H8O5	JPIJQSOTBSSVTP-GBXIJSLDSA-N	O=C(O)C(O)C(O)CO	40126.9	42858.3	50241.2	58178.7	53270.7	56147.3	47468.1	47547.1	43640.1
NEG_5431	[M-H]-	Toxin HT 2	0.253792	0.832809	0.214595	338.195	5.055		Lipids and lipid-like molecules	Prenol lipids	Sesquiterpenoids	C22H32O8	PNKLMTPXERFKEN-UHFFFAOYSA-N	CC(C)CC(=O)OC1CC2(COC(=O)C)C(C=C1C)OC3C(C(C2(C)C43CO4)O)O	29808.1	29127.6	43298.4	41518.7	41338.3	39901.1	26121.6	26419.2	26132.5
NEG_7202	[M-H]-	Triamcinolone	0.199206	1.06054	0.444943	393.169	9.897		Lipids and lipid-like molecules	Steroids and steroid derivatives	Hydroxysteroids	C21H27FO6	GFNANZIMVAIWHM-OBYCQNJPSA-N	C[C@@]12C=CC(=O)C=C2CC[C@H]3[C@@H]4C[C@H]([C@](C(=O)CO)([C@@]4(C)C[C@@H]([C@@]31F)O)O)O	7380.77	8620.24	8848.7	8452.8	7541.39	7436.91	6862.02	6863.85	7068.14
NEG_1651	[M-H]-	Tridecanoic acid	0.136402	0.699858	0.529569	213.187	10.438		Lipids and lipid-like molecules	Fatty Acyls	Fatty acids and conjugates	C13H26O2	SZHOJFHSIKHZHA-UHFFFAOYSA-N	O=C(O)CCCCCCCCCCCC	7574.55	6692.86	14510.6	24459	9874.25	6786.58	9347.98	8838.47	9358.84
NEG_18328	[M-H]-	Typhaneoside	0.365729	0.872948	0.422221	769.219	4.523					C34H42O20	POMAQDQEVHXLGT-UHFFFAOYSA-N????	CC1C(C(C(C(O1)OCC2C(C(C(C(O2)OC3=C(OC4=CC(=CC(=C4C3=O)O)O)C5=CC(=C(C=C5)O)OC)OC6C(C(C(C(O6)C)O)O)O)O)O)O)O)O	49112.6	51122.6	79311.9	68423.9	69045.2	68209.9	47731.1	38875.1	47745.6
NEG_1048	[M-H]-	Tyrosine	0.4629	0.551273	0.000675473	180.066	0.829	C00082	Organic acids and derivatives	Carboxylic acids and derivatives	Amino acids, peptides, and analogues	C9H11NO3	OUYCCCASQSFEME-QMMMGPOBSA-N	C1=C(C=CC(=C1)O)C[C@@H](C(=O)O)N	14029.7	13424.4	16862.6	26066.4	28162.5	26160.7	19570.1	19921.3	19571.2
NEG_18377	[M-H]-	Unguisin E	0.0350482	0.873849	0.198221	771.414	6.487		Organic acids and derivatives	Peptidomimetics	Hybrid peptides	C41H56N8O7	NZNSTOHSZZLSNP-UHFFFAOYSA-N	OC1=NC(C(O)=NC(C(O)=NC(C(O)=NC(C(O)=NC(C(O)=NC(C(O)=NCCC1)CC2=CNC=3C=CC=CC32)C)C(C)C)C(C=4C=CC=CC4)C)C(C)C)C	3295.49	2955.73	3118.17	4118.07	3379.34	3224.57	3278	2444.79	3654.73
NEG_3536	[M-H]-	Vaccenic acid	0.236083	0.743153	0.0840793	281.248	13.883	C08367	Lipids and lipid-like molecules	Fatty Acyls	Fatty acids and conjugates	C18H34O2	UWHZIFQPPBDJPM-FPLPWBNLSA-N	O=C(O)CCCCCCCCCC=CCCCCCC	17827	17637.6	12423.2	24494.8	18864.9	21079	17733.4	20134.3	17781
NEG_838	[M-H]-	Vanillic acid	0.586408	0.71007	0.00737543	167.035	2.824	C06672	Benzenoids	Benzene and substituted derivatives	Benzoic acids and derivatives	C8H8O4	WKOLLVMJNQIZCI-UHFFFAOYSA-N	O=C(O)C1=CC=C(O)C(OC)=C1	59868.8	60619.7	76110.1	92356.2	93314.9	91201	62295.8	62299.4	64111.2
NEG_600	[M-H]-	Vanillin	0.253349	1.22826	0.375329	151.039	3.51	C00755	Benzenoids	Phenols	Methoxyphenols	C8H8O3	MWOOGOJBHIARFG-UHFFFAOYSA-N	COC1=CC(=CC=C1O)C=O	8306.42	6645.34	12204.4	6636.48	7756.88	7716.07	6051.85	6053.4	6913.44
NEG_1338	[M-H]-	Vanillylmandelic acid	0.200199	0.733729	0.00508757	197.047	3.837	C05584	Benzenoids	Phenols	Methoxyphenols	C9H10O5	CGQCWMIAEPEHNQ-UHFFFAOYSA-N	O=C(O)C(O)C1=CC=C(O)C(OC)=C1	8895.53	9107.56	10862	13126.1	12990.9	13223.2	10214.6	10124.7	10215.1
NEG_4563	[M-H]-	Wedelolactone	0.28557	0.785554	0.0213483	313.033	6.252	C10541	Phenylpropanoids and polyketides	Isoflavonoids	Coumestans	C16H10O7	XQDCKJKKMFWXGB-UHFFFAOYSA-N	COC1=CC(=C2C(=C1)OC(=O)C3=C2OC4=CC(=C(C=C43)O)O)O	39626.5	37866.2	46115.6	53322.1	54963.9	49065.7	35382.7	35978.5	36338.3
NEG_9867	[M+FA-H]-	Xyl(b1-6)Glc(b)-O-octyl	0.343372	1.06187	0.652961	469.227	6.318		Lipids and lipid-like molecules	Fatty Acyls	Fatty acyl glycosides	C19H36O10	IBSNNVHJJNLMJW-BMVMOQKNSA-N	CCCCCCCCO[C@H]1[C@@H]([C@H]([C@@H]([C@@H](CO[C@H]2[C@@H]([C@H]([C@@H](CO2)O)O)O)O1)O)O)O	21484.9	22757.7	30785.3	24704.3	22170.8	23781	20347.9	20348.6	20554
NEG_5169	[M-H]-	(Z)-5,8,11-Trihydroxyoctadec-9-enoic acid	0.704885	0.785081	0.226163	329.231	7.094		Lipids and lipid-like molecules	Fatty Acyls	Fatty acids and conjugates	C18H34O5	FITAKYVPWCVTII-QBFSEMIESA-N	O=C(O)CCCC(O)CCC(O)C=CC(O)CCCCCCC	123069	124810	210466	200631	184835	198354	117820	119936	117821
NEG_21570			0.321713	0.70126	0.0234264	945.535	8.642								23333.5	22990.8	22170.3	37788.9	28751.5	31133.1	25203	26156.3	25245
NEG_10888			0.105089	0.688419	0.0458776	503.078	5.103								1861.7	2020.78	2638.34	2659.32	3424.41	3388.45	2122.87	1958.42	2133.41
NEG_23551			0.0427593	0.826654	0.0483876	1161.57	7.784								4891.27	4739.54	5413.16	6690.99	5807.94	5699.7	4758.05	4984.97	4761.97
NEG_21267			0.18773	0.751025	0.0972763	919.481	7.773								10149	12723.6	16411.8	19107.3	16991.9	16208.5	13340.9	13924.1	13340.8
NEG_14832			0.0467191	0.877158	0.144525	637.426	10.112								8828.75	8775.78	10077.5	11314.8	10837.5	9406.51	7370.43	7384.68	8592.4
NEG_16101			0.886421	0.857712	0.171492	683.433	10.609								602640	620396	813401	798768	793949	781550	576532	583917	576604
NEG_19025			0.444801	1.1205	0.236432	799.477	8.24								30546.1	29914	37460.3	29931.3	29768.3	27690.4	26924.2	25006.5	26926
NEG_23113			0.78374	1.07966	0.52991	1107.6	7.903								111248	105218	145024	118864	106316	109641	100533	101236	92014.3
NEG_23077			0.216077	0.933425	0.681481	1103.56	9.162								18146.2	14823	24912.5	20965.6	18908.4	22136	14817.5	14875.6	13673.4
